# Supplementary material for: 4-Methyl-2-oxo-2H-chromen-7-yl 4-fluoro­benzene­sulfonate
Source: Acta Crystallogr Sect E Struct Rep Online. 2012 Feb 10;68(Pt 3):o641–2. doi: 10.1107/S1600536812004394 (PMC3295434; doi:10.1107/S1600536812004394)
Supplement: Supplementary file 1 [file e-68-0o641-sup1.cif]

##############################################################################
#                                                                            #
# This CIF contains the data in a paper accepted for publication in          #
# Acta Crystallographica Section E. It conforms to the requirements of       #
# Notes for Authors for Acta Crystallographica Section E, and has been       #
# peer reviewed under the auspices of the IUCr Commission on Journals.       #
#                                                                            #
# Full details of the Crystallographic Information File format               #
# are given in the paper "The Crystallographic Information File (CIF):       #
# a New Standard Archive File for Crystallography" by S. R. Hall, F. H.      #
# Allen and I. D. Brown [Acta Cryst. (1991), A47, 655-685].                  #
#                                                                            #
# The current version of the core CIF dictionary is obtainable from          #
# ftp://ftp.iucr.org/pub/cif_core.dic.                                       #
#                                                                            #
# Software is freely available for graphical display of the structure(s)     #
# in this CIF. For information consult the CIF software page                 #
# http://www.iucr.org/resources/cif/software.                                #
#                                                                            #
# This file may be used for bona fide research purposes within the           #
# scientific community so long as proper attribution is given to the journal # 
# article from which it was obtained.                                        #
#                                                                            #
##############################################################################
data_global
_audit_creation_method     'form.cif (version 2.0)'
_journal_data_validation_number     ?
_journal_date_recd_electronic     2012-01-26
_journal_date_accepted     2012-02-02
_journal_name_full     'Acta Crystallographica, Section E'
_journal_year     2012
_journal_volume     68
_journal_issue      3
_journal_page_first     o641
_journal_page_last     o642
_journal_paper_category     QO
_journal_paper_doi     10.1107/S1600536812004394
_journal_coeditor_code     RZ2704
_publ_contact_author_name     'Prof. Fun, Hoong-Kun'
_publ_contact_author_address
;
      X-ray Crystallography Unit
      School of Physics
      Universiti Sains Malaysia
      11800 USM, Penang
      MALAYSIA
;
_publ_contact_author_email     'hkfun@usm.my'
_publ_contact_author_fax     '604 6579150'
_publ_contact_author_phone     '604 6533652'
_publ_section_title
;
4-Methyl-2-oxo-2<i>H</i>-chromen-7-yl 4-fluorobenzenesulfonate
;
loop_
    _publ_author_name
    _publ_author_footnote
    _publ_author_address
    'Suman Sinha' ?
;
      School of Pharmaceutical Sciences
      Universiti Sains Malaysia
      11800 USM, Penang
      Malaysia
;
    'Hasnah Osman' ?
;
      School of Chemical Sciences
      Universiti Sains Malaysia
      11800 USM, Penang
      Malaysia
;
    'Habibah A. Wahab'
;
      Additional correspondence email: habibahw@usm.my
;
;
      School of Pharmaceutical Sciences
      Universiti Sains Malaysia
      11800 USM, Penang
      Malaysia
;
    'Madhukar Hemamalini' ?
;
      X-ray Crystallography Unit
      School of Physics
      Universiti Sains Malaysia
      11800 USM, Penang
      Malaysia
;
    'Hoong-Kun Fun'
;
      Thomson Reuters ResearcherID: A-3561-2009.
;
;
      X-ray Crystallography Unit
      School of Physics
      Universiti Sains Malaysia
      11800 USM, Penang
      Malaysia
;
data_I
_audit_creation_method     SHELXL-97
_chemical_name_systematic
;
4-Methyl-2-oxo-2<i>H</i>-chromen-7-yl 4-fluorobenzenesulfonate
;
_chemical_name_common     ?
_chemical_formula_moiety     'C16 H11 F O5 S'
_chemical_formula_sum     'C16 H11 F O5 S'
_chemical_formula_iupac     'C16 H11 F O5 S'
_chemical_formula_weight     334.31
_chemical_melting_point     ?
_symmetry_cell_setting     monoclinic
_symmetry_space_group_name_H-M     'P 21/c'
_symmetry_space_group_name_Hall     '-P 2ybc'
loop_
    _symmetry_equiv_pos_as_xyz
    'x, y, z'
    '-x, y+1/2, -z+1/2'
    '-x, -y, -z'
    'x, -y-1/2, z-1/2'
_cell_length_a     17.2983(4)
_cell_length_b     5.33970(10)
_cell_length_c     17.1669(4)
_cell_angle_alpha     90.00
_cell_angle_beta     118.1950(10)
_cell_angle_gamma     90.00
_cell_volume     1397.52(5)
_cell_formula_units_Z     4
_cell_measurement_reflns_used     9952
_cell_measurement_theta_min     2.37
_cell_measurement_theta_max     30.63
_cell_measurement_temperature     100.00(10)
_exptl_crystal_description     block
_exptl_crystal_colour     colourless
_exptl_crystal_size_max     0.36
_exptl_crystal_size_mid     0.19
_exptl_crystal_size_min     0.16
_exptl_crystal_density_diffrn     1.589
_exptl_crystal_density_meas     ?
_exptl_crystal_density_method     'not measured'
_exptl_crystal_F_000     688
_exptl_absorpt_coefficient_mu     0.268
_exptl_absorpt_correction_type     multi-scan
_exptl_absorpt_process_details     '(SADABS; Bruker, 2009)'
_exptl_absorpt_correction_T_min     0.9108
_exptl_absorpt_correction_T_max     0.9589
_exptl_special_details
;
The crystal was placed in the cold stream of an Oxford Cryosystems Cobra
open-flow nitrogen cryostat (Cosier & Glazer, 1986) operating at
100.0(1) K.
;
_diffrn_ambient_temperature     100.00(10)
_diffrn_radiation_type     MoK\a
_diffrn_radiation_wavelength     0.71073
_diffrn_radiation_source     'fine-focus sealed tube'
_diffrn_radiation_monochromator     graphite
_diffrn_measurement_device_type
;
Bruker SMART APEXII CCD area-detector
;
_diffrn_measurement_method     '\f and \w scans'
_diffrn_detector_area_resol_mean     .
_diffrn_reflns_number     26795
_diffrn_reflns_av_R_equivalents     0.0466
_diffrn_reflns_av_sigmaI/netI     0.0406
_diffrn_reflns_theta_min     2.37
_diffrn_reflns_theta_max     30.63
_diffrn_reflns_theta_full     30.63
_diffrn_measured_fraction_theta_max     0.996
_diffrn_measured_fraction_theta_full     0.996
_diffrn_reflns_limit_h_min     -24
_diffrn_reflns_limit_h_max     24
_diffrn_reflns_limit_k_min     -7
_diffrn_reflns_limit_k_max     7
_diffrn_reflns_limit_l_min     -24
_diffrn_reflns_limit_l_max     24
_diffrn_standards_number     0
_diffrn_standards_interval_count     .
_diffrn_standards_interval_time     .
_diffrn_standards_decay_%     ?
_refine_special_details
;
 Refinement of F^2^ against ALL reflections.  The weighted R-factor wR and
 goodness of fit S are based on F^2^, conventional R-factors R are based
 on F, with F set to zero for negative F^2^. The threshold expression of
 F^2^ > 2\s(F^2^) is used only for calculating R-factors(gt) etc. and is
 not relevant to the choice of reflections for refinement.  R-factors based
 on F^2^ are statistically about twice as large as those based on F, and R-
 factors based on ALL data will be even larger.
;
_reflns_number_total     4303
_reflns_number_gt     3494
_reflns_threshold_expression     I>2\s(I)
_refine_ls_structure_factor_coef     Fsqd
_refine_ls_matrix_type     full
_refine_ls_R_factor_all     0.0713
_refine_ls_R_factor_gt     0.0562
_refine_ls_wR_factor_gt     0.1458
_refine_ls_wR_factor_ref     0.1562
_refine_ls_goodness_of_fit_ref     1.041
_refine_ls_restrained_S_all     1.041
_refine_ls_number_reflns     4303
_refine_ls_number_parameters     209
_refine_ls_number_restraints     0
_refine_ls_hydrogen_treatment     constr
_refine_ls_weighting_scheme     calc
_refine_ls_weighting_details
         'calc w=1/[\s^2^(Fo^2^)+(0.0914P)^2^+0.9651P] where P=(Fo^2^+2Fc^2^)/3'
_atom_sites_solution_hydrogens     geom
_atom_sites_solution_primary     direct
_atom_sites_solution_secondary     difmap
_refine_ls_shift/su_max     ?
_refine_ls_shift/su_max_lt     0.001
_refine_ls_shift/su_mean     0.000
_refine_diff_density_max     1.140
_refine_diff_density_min     -0.722
_refine_ls_extinction_method     none
_refine_ls_extinction_coef     ?
loop_
    _atom_type_symbol
    _atom_type_description
    _atom_type_scat_dispersion_real
    _atom_type_scat_dispersion_imag
    _atom_type_scat_source
    'C' 'C' 0.0033 0.0016
                         'International Tables Vol C Tables 4.2.6.8 and 6.1.1.4'
    'H' 'H' 0.0000 0.0000
                         'International Tables Vol C Tables 4.2.6.8 and 6.1.1.4'
    'O' 'O' 0.0106 0.0060
                         'International Tables Vol C Tables 4.2.6.8 and 6.1.1.4'
    'F' 'F' 0.0171 0.0103
                         'International Tables Vol C Tables 4.2.6.8 and 6.1.1.4'
    'S' 'S' 0.1246 0.1234
                         'International Tables Vol C Tables 4.2.6.8 and 6.1.1.4'
_computing_data_collection     'APEX2 (Bruker, 2009)'
_computing_cell_refinement     'SAINT (Bruker, 2009)'
_computing_data_reduction     'SAINT (Bruker, 2009)'
_computing_structure_solution     'SHELXTL (Sheldrick, 2008)'
_computing_structure_refinement     'SHELXTL (Sheldrick, 2008)'
_computing_molecular_graphics     'SHELXTL (Sheldrick, 2008)'
_computing_publication_material
                             'SHELXTL (Sheldrick, 2008) and PLATON (Spek, 2009)'
loop_
    _atom_site_type_symbol
    _atom_site_label
    _atom_site_fract_x
    _atom_site_fract_y
    _atom_site_fract_z
    _atom_site_U_iso_or_equiv
    _atom_site_adp_type
    _atom_site_calc_flag
    _atom_site_refinement_flags
    _atom_site_occupancy
    _atom_site_symmetry_multiplicity
    _atom_site_disorder_assembly
    _atom_site_disorder_group
    S S1 0.05985(3) 0.71221(8) 0.40375(3) 0.01356(13) Uani d . 1 1 . .
    F F1 0.39345(8) 0.2691(3) 0.47175(9) 0.0276(3) Uani d . 1 1 . .
    O O1 0.00823(8) 0.4700(3) 0.40935(9) 0.0161(3) Uani d . 1 1 . .
    O O2 -0.26376(8) 0.8084(3) 0.36579(9) 0.0161(3) Uani d . 1 1 . .
    O O3 0.01710(9) 0.8017(3) 0.31455(9) 0.0187(3) Uani d . 1 1 . .
    O O4 0.07250(9) 0.8822(3) 0.47276(9) 0.0207(3) Uani d . 1 1 . .
    O O5 -0.38605(9) 0.9692(3) 0.35461(9) 0.0222(3) Uani d . 1 1 . .
    C C1 0.15987(12) 0.3544(4) 0.38064(12) 0.0163(4) Uani d . 1 1 . .
    H H1A 0.1064 0.2816 0.3380 0.020 Uiso calc R 1 1 . .
    C C2 0.23997(13) 0.2524(4) 0.39694(13) 0.0182(4) Uani d . 1 1 . .
    H H2A 0.2424 0.1061 0.3667 0.022 Uiso calc R 1 1 . .
    C C3 0.31602(12) 0.3684(4) 0.45807(13) 0.0187(4) Uani d . 1 1 . .
    C C4 0.31704(12) 0.5773(4) 0.50573(13) 0.0188(4) Uani d . 1 1 . .
    H H4A 0.3708 0.6504 0.5476 0.023 Uiso calc R 1 1 . .
    C C5 0.23669(12) 0.6784(4) 0.49075(12) 0.0163(4) Uani d . 1 1 . .
    H H5A 0.2346 0.8214 0.5227 0.020 Uiso calc R 1 1 . .
    C C6 0.15971(11) 0.5657(3) 0.42815(12) 0.0140(3) Uani d . 1 1 . .
    C C7 -0.08408(11) 0.4728(3) 0.36472(12) 0.0139(3) Uani d . 1 1 . .
    C C8 -0.12939(11) 0.6500(4) 0.38628(12) 0.0147(3) Uani d . 1 1 . .
    H H8A -0.0998 0.7771 0.4288 0.018 Uiso calc R 1 1 . .
    C C9 -0.22037(11) 0.6323(3) 0.34251(12) 0.0139(3) Uani d . 1 1 . .
    C C10 -0.35402(12) 0.8098(4) 0.32803(13) 0.0169(4) Uani d . 1 1 . .
    C C11 -0.40187(12) 0.6269(4) 0.25971(12) 0.0177(4) Uani d . 1 1 . .
    H H11A -0.4642 0.6291 0.2315 0.021 Uiso calc R 1 1 . .
    C C12 -0.36115(12) 0.4529(4) 0.23449(12) 0.0156(3) Uani d . 1 1 . .
    C C13 -0.26579(12) 0.4483(4) 0.27933(12) 0.0146(3) Uani d . 1 1 . .
    C C14 -0.21569(12) 0.2714(4) 0.26141(12) 0.0160(4) Uani d . 1 1 . .
    H H14A -0.2447 0.1423 0.2196 0.019 Uiso calc R 1 1 . .
    C C15 -0.12520(12) 0.2829(4) 0.30367(12) 0.0157(3) Uani d . 1 1 . .
    H H15A -0.0918 0.1634 0.2912 0.019 Uiso calc R 1 1 . .
    C C16 -0.41273(13) 0.2751(4) 0.16052(14) 0.0209(4) Uani d . 1 1 . .
    H H16A -0.4755 0.2979 0.1408 0.031 Uiso calc R 1 1 . .
    H H16B -0.3959 0.1027 0.1811 0.031 Uiso calc R 1 1 . .
    H H16C -0.4006 0.3084 0.1112 0.031 Uiso calc R 1 1 . .
loop_
    _atom_site_aniso_label
    _atom_site_aniso_U_11
    _atom_site_aniso_U_22
    _atom_site_aniso_U_33
    _atom_site_aniso_U_12
    _atom_site_aniso_U_13
    _atom_site_aniso_U_23
    S1 0.0139(2) 0.0141(2) 0.0135(2) 0.00107(14) 0.00718(18) 0.00011(15)
    F1 0.0170(6) 0.0382(8) 0.0280(7) 0.0093(5) 0.0110(5) 0.0014(6)
    O1 0.0137(6) 0.0158(6) 0.0191(7) 0.0007(5) 0.0079(5) 0.0029(5)
    O2 0.0129(6) 0.0189(7) 0.0170(6) 0.0011(5) 0.0075(5) -0.0029(5)
    O3 0.0185(7) 0.0217(7) 0.0162(7) 0.0037(5) 0.0085(6) 0.0058(5)
    O4 0.0216(7) 0.0206(7) 0.0213(7) 0.0000(5) 0.0111(6) -0.0068(6)
    O5 0.0172(6) 0.0259(8) 0.0236(7) 0.0024(5) 0.0098(6) -0.0048(6)
    C1 0.0182(9) 0.0188(9) 0.0127(8) 0.0001(7) 0.0079(7) -0.0002(7)
    C2 0.0211(9) 0.0192(9) 0.0170(9) 0.0033(7) 0.0112(8) 0.0010(7)
    C3 0.0140(8) 0.0264(10) 0.0171(9) 0.0053(7) 0.0085(7) 0.0041(8)
    C4 0.0139(8) 0.0240(10) 0.0172(9) -0.0004(7) 0.0063(7) 0.0011(7)
    C5 0.0167(8) 0.0182(9) 0.0141(8) -0.0005(6) 0.0074(7) 0.0002(7)
    C6 0.0134(8) 0.0170(8) 0.0119(8) 0.0012(6) 0.0063(7) 0.0005(6)
    C7 0.0135(8) 0.0158(8) 0.0126(8) 0.0012(6) 0.0064(7) 0.0032(6)
    C8 0.0154(8) 0.0165(8) 0.0131(8) -0.0004(6) 0.0073(7) -0.0007(7)
    C9 0.0147(8) 0.0152(8) 0.0134(8) 0.0006(6) 0.0080(7) 0.0006(6)
    C10 0.0142(8) 0.0213(9) 0.0161(9) 0.0014(6) 0.0079(7) 0.0011(7)
    C11 0.0130(8) 0.0225(9) 0.0162(9) -0.0020(7) 0.0059(7) -0.0015(7)
    C12 0.0163(8) 0.0192(9) 0.0118(8) -0.0023(6) 0.0069(7) -0.0003(7)
    C13 0.0168(8) 0.0161(8) 0.0123(8) -0.0004(6) 0.0079(7) 0.0005(6)
    C14 0.0196(9) 0.0157(8) 0.0134(8) -0.0007(6) 0.0084(7) -0.0014(6)
    C15 0.0201(9) 0.0152(8) 0.0141(8) 0.0011(6) 0.0101(7) -0.0004(6)
    C16 0.0186(9) 0.0232(10) 0.0189(9) -0.0044(7) 0.0071(8) -0.0046(7)
_geom_special_details
;
 All s.u.'s (except the s.u. in the dihedral angle between two l.s. planes)
 are estimated using the full covariance matrix.  The cell s.u.'s are taken
 into account individually in the estimation of s.u.'s in distances, angles
 and torsion angles; correlations between s.u.'s in cell parameters are only
 used when they are defined by crystal symmetry.  An approximate (isotropic)
 treatment of cell s.u.'s is used for estimating s.u.'s involving l.s. planes.
;
loop_
    _geom_bond_atom_site_label_1
    _geom_bond_atom_site_label_2
    _geom_bond_site_symmetry_2
    _geom_bond_distance
    _geom_bond_publ_flag
    S1 O4 . 1.4249(14) ?
    S1 O3 . 1.4318(14) ?
    S1 O1 . 1.6003(14) ?
    S1 C6 . 1.7572(18) ?
    F1 C3 . 1.354(2) ?
    O1 C7 . 1.407(2) ?
    O2 C9 . 1.375(2) ?
    O2 C10 . 1.379(2) ?
    O5 C10 . 1.216(2) ?
    C1 C2 . 1.389(3) ?
    C1 C6 . 1.393(3) ?
    C1 H1A . 0.9500 ?
    C2 C3 . 1.382(3) ?
    C2 H2A . 0.9500 ?
    C3 C4 . 1.379(3) ?
    C4 C5 . 1.397(3) ?
    C4 H4A . 0.9500 ?
    C5 C6 . 1.392(3) ?
    C5 H5A . 0.9500 ?
    C7 C8 . 1.386(2) ?
    C7 C15 . 1.389(3) ?
    C8 C9 . 1.390(2) ?
    C8 H8A . 0.9500 ?
    C9 C13 . 1.398(3) ?
    C10 C11 . 1.448(3) ?
    C11 C12 . 1.355(3) ?
    C11 H11A . 0.9500 ?
    C12 C13 . 1.454(2) ?
    C12 C16 . 1.496(3) ?
    C13 C14 . 1.411(2) ?
    C14 C15 . 1.381(3) ?
    C14 H14A . 0.9500 ?
    C15 H15A . 0.9500 ?
    C16 H16A . 0.9800 ?
    C16 H16B . 0.9800 ?
    C16 H16C . 0.9800 ?
loop_
    _geom_angle_atom_site_label_1
    _geom_angle_atom_site_label_2
    _geom_angle_atom_site_label_3
    _geom_angle_site_symmetry_1
    _geom_angle_site_symmetry_3
    _geom_angle
    _geom_angle_publ_flag
    O4 S1 O3 . . 118.38(9) ?
    O4 S1 O1 . . 109.63(8) ?
    O3 S1 O1 . . 108.24(8) ?
    O4 S1 C6 . . 109.75(9) ?
    O3 S1 C6 . . 110.88(8) ?
    O1 S1 C6 . . 98.01(8) ?
    C7 O1 S1 . . 118.71(11) ?
    C9 O2 C10 . . 121.29(15) ?
    C2 C1 C6 . . 118.51(18) ?
    C2 C1 H1A . . 120.7 ?
    C6 C1 H1A . . 120.7 ?
    C3 C2 C1 . . 118.60(18) ?
    C3 C2 H2A . . 120.7 ?
    C1 C2 H2A . . 120.7 ?
    F1 C3 C4 . . 118.67(18) ?
    F1 C3 C2 . . 117.72(18) ?
    C4 C3 C2 . . 123.61(17) ?
    C3 C4 C5 . . 118.10(18) ?
    C3 C4 H4A . . 121.0 ?
    C5 C4 H4A . . 120.9 ?
    C6 C5 C4 . . 118.71(18) ?
    C6 C5 H5A . . 120.6 ?
    C4 C5 H5A . . 120.6 ?
    C5 C6 C1 . . 122.44(16) ?
    C5 C6 S1 . . 117.74(14) ?
    C1 C6 S1 . . 119.65(14) ?
    C8 C7 C15 . . 123.20(16) ?
    C8 C7 O1 . . 120.08(16) ?
    C15 C7 O1 . . 116.60(15) ?
    C7 C8 C9 . . 116.60(17) ?
    C7 C8 H8A . . 121.7 ?
    C9 C8 H8A . . 121.7 ?
    O2 C9 C8 . . 115.48(16) ?
    O2 C9 C13 . . 121.48(15) ?
    C8 C9 C13 . . 123.03(16) ?
    O5 C10 O2 . . 116.29(17) ?
    O5 C10 C11 . . 126.04(17) ?
    O2 C10 C11 . . 117.66(16) ?
    C12 C11 C10 . . 122.46(17) ?
    C12 C11 H11A . . 118.8 ?
    C10 C11 H11A . . 118.8 ?
    C11 C12 C13 . . 118.27(17) ?
    C11 C12 C16 . . 120.97(17) ?
    C13 C12 C16 . . 120.73(16) ?
    C9 C13 C14 . . 117.50(16) ?
    C9 C13 C12 . . 118.70(16) ?
    C14 C13 C12 . . 123.79(17) ?
    C15 C14 C13 . . 121.10(17) ?
    C15 C14 H14A . . 119.4 ?
    C13 C14 H14A . . 119.4 ?
    C14 C15 C7 . . 118.56(16) ?
    C14 C15 H15A . . 120.7 ?
    C7 C15 H15A . . 120.7 ?
    C12 C16 H16A . . 109.5 ?
    C12 C16 H16B . . 109.5 ?
    H16A C16 H16B . . 109.5 ?
    C12 C16 H16C . . 109.5 ?
    H16A C16 H16C . . 109.5 ?
    H16B C16 H16C . . 109.5 ?
loop_
    _geom_torsion_atom_site_label_1
    _geom_torsion_atom_site_label_2
    _geom_torsion_atom_site_label_3
    _geom_torsion_atom_site_label_4
    _geom_torsion_site_symmetry_1
    _geom_torsion_site_symmetry_2
    _geom_torsion_site_symmetry_3
    _geom_torsion_site_symmetry_4
    _geom_torsion
    _geom_torsion_publ_flag
    O4 S1 O1 C7 . . . . 88.16(14) ?
    O3 S1 O1 C7 . . . . -42.30(14) ?
    C6 S1 O1 C7 . . . . -157.48(13) ?
    C6 C1 C2 C3 . . . . -1.5(3) ?
    C1 C2 C3 F1 . . . . -178.69(17) ?
    C1 C2 C3 C4 . . . . 1.7(3) ?
    F1 C3 C4 C5 . . . . 179.75(17) ?
    C2 C3 C4 C5 . . . . -0.6(3) ?
    C3 C4 C5 C6 . . . . -0.6(3) ?
    C4 C5 C6 C1 . . . . 0.7(3) ?
    C4 C5 C6 S1 . . . . -174.62(14) ?
    C2 C1 C6 C5 . . . . 0.4(3) ?
    C2 C1 C6 S1 . . . . 175.59(14) ?
    O4 S1 C6 C5 . . . . -18.55(17) ?
    O3 S1 C6 C5 . . . . 114.09(15) ?
    O1 S1 C6 C5 . . . . -132.82(15) ?
    O4 S1 C6 C1 . . . . 166.00(14) ?
    O3 S1 C6 C1 . . . . -61.35(17) ?
    O1 S1 C6 C1 . . . . 51.73(16) ?
    S1 O1 C7 C8 . . . . -60.4(2) ?
    S1 O1 C7 C15 . . . . 123.36(15) ?
    C15 C7 C8 C9 . . . . -0.8(3) ?
    O1 C7 C8 C9 . . . . -176.72(15) ?
    C10 O2 C9 C8 . . . . -179.26(16) ?
    C10 O2 C9 C13 . . . . 0.4(3) ?
    C7 C8 C9 O2 . . . . 179.28(15) ?
    C7 C8 C9 C13 . . . . -0.3(3) ?
    C9 O2 C10 O5 . . . . 178.24(17) ?
    C9 O2 C10 C11 . . . . -3.0(2) ?
    O5 C10 C11 C12 . . . . -179.18(19) ?
    O2 C10 C11 C12 . . . . 2.2(3) ?
    C10 C11 C12 C13 . . . . 1.2(3) ?
    C10 C11 C12 C16 . . . . -176.90(18) ?
    O2 C9 C13 C14 . . . . -178.34(16) ?
    C8 C9 C13 C14 . . . . 1.3(3) ?
    O2 C9 C13 C12 . . . . 3.1(3) ?
    C8 C9 C13 C12 . . . . -177.28(17) ?
    C11 C12 C13 C9 . . . . -3.8(3) ?
    C16 C12 C13 C9 . . . . 174.28(17) ?
    C11 C12 C13 C14 . . . . 177.74(18) ?
    C16 C12 C13 C14 . . . . -4.2(3) ?
    C9 C13 C14 C15 . . . . -1.1(3) ?
    C12 C13 C14 C15 . . . . 177.33(17) ?
    C13 C14 C15 C7 . . . . 0.1(3) ?
    C8 C7 C15 C14 . . . . 0.9(3) ?
    O1 C7 C15 C14 . . . . 176.96(16) ?
loop_
    _geom_hbond_atom_site_label_D
    _geom_hbond_atom_site_label_H
    _geom_hbond_atom_site_label_A
    _geom_hbond_site_symmetry_A
    _geom_hbond_distance_DH
    _geom_hbond_distance_HA
    _geom_hbond_distance_DA
    _geom_hbond_angle_DHA
    _geom_hbond_publ_flag
    C1 H1A O3 2_545 0.9500 2.4800 3.314(2) 147.00 yes
    C4 H4A O5 3_576 0.9500 2.5700 3.214(3) 126.00 yes
    C8 H8A O4 3_576 0.9500 2.3700 3.288(3) 162.00 yes
    C11 H11A O5 2_445 0.9500 2.4500 3.349(3) 158.00 yes
    C15 H15A O3 1_545 0.9500 2.5900 3.502(3) 160.00 yes
    C16 H16A O5 2_445 0.9800 2.6000 3.522(3) 157.00 yes
data_a
_iucr_refine_instructions_details
;
TITL umb3_0m in P2(1)/c (100K)
CELL 0.71073  17.2983   5.3397  17.1669  90.000 118.195  90.000
ZERR    4.00   0.0004   0.0001   0.0004   0.000   0.001   0.000
LATT  1
SYMM -X, 0.5+Y, 0.5-Z
SFAC C H O F S
UNIT 64 44 20 4 4
TEMP -173.000
SIZE 0.158 0.191 0.355
L.S. 10
BOND $H
FMAP 2 2 60
PLAN 20
OMIT 1 0 0
OMIT 1 4 0
ACTA
CONF
WGHT    0.091400    0.965100
FVAR       0.38421
S1    5    0.059851    0.712206    0.403752    11.00000    0.01392    0.01412 =
         0.01349    0.00011    0.00718    0.00107
F1    4    0.393452    0.269117    0.471746    11.00000    0.01697    0.03817 =
         0.02804    0.00138    0.01102    0.00926
O1    3    0.008226    0.469950    0.409346    11.00000    0.01370    0.01575 =
         0.01907    0.00293    0.00787    0.00073
O2    3   -0.263762    0.808403    0.365791    11.00000    0.01287    0.01889 =
         0.01703   -0.00293    0.00752    0.00114
O3    3    0.017096    0.801707    0.314551    11.00000    0.01851    0.02172 =
         0.01620    0.00581    0.00846    0.00366
O4    3    0.072499    0.882227    0.472755    11.00000    0.02155    0.02055 =
         0.02131   -0.00682    0.01112    0.00004
O5    3   -0.386050    0.969193    0.354608    11.00000    0.01721    0.02595 =
         0.02355   -0.00484    0.00977    0.00240
C1    1    0.159869    0.354368    0.380639    11.00000    0.01822    0.01881 =
         0.01272   -0.00018    0.00790    0.00006
AFIX  43
H1A   2    0.106374    0.281643    0.338036    11.00000   -1.20000
AFIX   0
C2    1    0.239966    0.252419    0.396943    11.00000    0.02113    0.01924 =
         0.01702    0.00104    0.01119    0.00333
AFIX  43
H2A   2    0.242445    0.106086    0.366725    11.00000   -1.20000
AFIX   0
C3    1    0.316024    0.368357    0.458074    11.00000    0.01401    0.02644 =
         0.01710    0.00409    0.00853    0.00529
C4    1    0.317036    0.577278    0.505729    11.00000    0.01388    0.02398 =
         0.01722    0.00115    0.00632   -0.00045
AFIX  43
H4A   2    0.370831    0.650372    0.547560    11.00000   -1.20000
AFIX   0
C5    1    0.236691    0.678434    0.490749    11.00000    0.01666    0.01823 =
         0.01407    0.00023    0.00737   -0.00053
AFIX  43
H5A   2    0.234625    0.821388    0.522657    11.00000   -1.20000
AFIX   0
C6    1    0.159711    0.565685    0.428154    11.00000    0.01344    0.01701 =
         0.01192    0.00048    0.00628    0.00120
C7    1   -0.084080    0.472781    0.364716    11.00000    0.01352    0.01581 =
         0.01264    0.00320    0.00637    0.00118
C8    1   -0.129391    0.649999    0.386278    11.00000    0.01537    0.01649 =
         0.01308   -0.00074    0.00729   -0.00035
AFIX  43
H8A   2   -0.099790    0.777106    0.428800    11.00000   -1.20000
AFIX   0
C9    1   -0.220365    0.632266    0.342508    11.00000    0.01467    0.01521 =
         0.01339    0.00056    0.00797    0.00063
C10   1   -0.354015    0.809795    0.328030    11.00000    0.01423    0.02129 =
         0.01611    0.00107    0.00788    0.00137
C11   1   -0.401875    0.626943    0.259706    11.00000    0.01304    0.02251 =
         0.01623   -0.00149    0.00587   -0.00204
AFIX  43
H11A  2   -0.464161    0.629101    0.231507    11.00000   -1.20000
AFIX   0
C12   1   -0.361147    0.452906    0.234494    11.00000    0.01628    0.01922 =
         0.01179   -0.00033    0.00694   -0.00230
C13   1   -0.265791    0.448309    0.279328    11.00000    0.01683    0.01608 =
         0.01232    0.00050    0.00795   -0.00040
C14   1   -0.215685    0.271424    0.261409    11.00000    0.01962    0.01571 =
         0.01341   -0.00143    0.00842   -0.00072
AFIX  43
H14A  2   -0.244673    0.142276    0.219573    11.00000   -1.20000
AFIX   0
C15   1   -0.125196    0.282866    0.303667    11.00000    0.02014    0.01522 =
         0.01408   -0.00037    0.01009    0.00115
AFIX  43
H15A  2   -0.091803    0.163406    0.291241    11.00000   -1.20000
AFIX   0
C16   1   -0.412732    0.275128    0.160524    11.00000    0.01855    0.02321 =
         0.01888   -0.00456    0.00707   -0.00439
AFIX 137
H16A  2   -0.475479    0.297893    0.140823    11.00000   -1.50000
H16B  2   -0.395872    0.102696    0.181122    11.00000   -1.50000
H16C  2   -0.400629    0.308366    0.111182    11.00000   -1.50000
HKLF 4 1 0 0 1 1 0 0 0 1 0
REM  umb3_0m in P2(1)/c (100K)
REM R1 =  0.0562 for   3494 Fo > 4sig(Fo)  and  0.0713 for all   4303 data
REM    209 parameters refined using      0 restraints
END
WGHT      0.0914      0.9652
REM Highest difference peak  1.140,  deepest hole -0.722,  1-sigma level  0.103
Q1    1   0.1216  0.7029  0.4352  11.00000  0.05    1.14
Q2    1   0.0027  0.7139  0.3752  11.00000  0.05    0.84
Q3    1  -0.1790  0.6461  0.3630  11.00000  0.05    0.75
Q4    1  -0.0408  0.4709  0.3806  11.00000  0.05    0.70
Q5    1  -0.1738  0.2924  0.2802  11.00000  0.05    0.63
Q6    1   0.1773  0.6927  0.4584  11.00000  0.05    0.61
Q7    1   0.0480  0.8892  0.3978  11.00000  0.05    0.58
Q8    1   0.1018  0.5538  0.4166  11.00000  0.05    0.55
Q9    1  -0.3118  0.4616  0.2521  11.00000  0.05    0.52
Q10   1   0.0420  0.5352  0.3984  11.00000  0.05    0.50
Q11   1   0.0869  0.8953  0.4176  11.00000  0.05    0.48
Q12   1   0.1999  0.5902  0.4633  11.00000  0.05    0.47
Q13   1  -0.3171  0.7925  0.3392  11.00000  0.05    0.46
Q14   1   0.2817  0.2703  0.4325  11.00000  0.05    0.44
Q15   1  -0.2428  0.5672  0.3031  11.00000  0.05    0.43
Q16   1  -0.4406  0.9785  0.3220  11.00000  0.05    0.41
Q17   1   0.1345  0.9097  0.4407  11.00000  0.05    0.40
Q18   1   0.2793  0.6177  0.4951  11.00000  0.05    0.40
Q19   1   0.2061  0.3315  0.3957  11.00000  0.05    0.40
Q20   1   0.1317  0.8914  0.5033  11.00000  0.05    0.39
;
