# Supplementary material for: 4-Methyl-2-oxo-2H-chromen-7-yl 4-fluoro­benzene­sulfonate
Source: Acta Crystallogr Sect E Struct Rep Online. 2012 Feb 10;68(Pt 3):o641–2. doi: 10.1107/S1600536812004394 (PMC3295434; doi:10.1107/S1600536812004394)
Supplement: Supplementary file 2 [file e-68-0o641-Isup2.hkl]

#
# h,k,l, Fc-squared, Fo-squared, sigma(Fo-squared) and status flag
#
data_I
_shelx_title ' umb3_0m in P2(1)/c (100K)'
_shelx_refln_list_code          4
_shelx_F_calc_maximum      221.82
_exptl_crystal_F_000       688.00
_reflns_d_resolution_high  0.6975
 
loop_
 _symmetry_equiv_pos_as_xyz
 'x, y, z'
 '-x, y+1/2, -z+1/2'
 '-x, -y, -z'
 'x, -y-1/2, z-1/2'
 
_cell_length_a    17.2983
_cell_length_b     5.3397
_cell_length_c    17.1669
_cell_angle_alpha  90.000
_cell_angle_beta  118.195
_cell_angle_gamma  90.000
 
_shelx_F_squared_multiplier     1.000
 
loop_
 _refln_index_h
 _refln_index_k
 _refln_index_l
 _refln_F_squared_calc
 _refln_F_squared_meas
 _refln_F_squared_sigma
 _refln_observed_status
   2   0   0      966.02      806.36     13.43 o
   3   0   0    10635.20    10019.66    102.55 o
   4   0   0     1314.85     1200.29     13.80 o
   5   0   0     4532.75     4449.66     42.04 o
   6   0   0     6823.00     6598.14     58.95 o
   7   0   0      730.20      633.54      8.79 o
   8   0   0     2558.80     2841.63     28.39 o
   9   0   0     1495.52     1442.30     17.58 o
  10   0   0       40.22       25.72      2.92 o
  11   0   0      817.31      677.61     12.52 o
  12   0   0      669.20      578.98     11.88 o
  13   0   0     2437.69     2389.21     36.00 o
  14   0   0      125.69      106.19      8.33 o
  15   0   0     1494.08     1368.32     33.31 o
  16   0   0      339.17      410.60     24.61 o
  17   0   0      224.88      245.65     13.19 o
  18   0   0      321.01      368.44     39.78 o
  19   0   0      197.25      203.73     24.70 o
  20   0   0        6.84        3.76      9.98 o
  21   0   0      791.45      926.90     70.00 o
   1   1   0      380.70      365.62      7.21 o
   2   1   0     9782.30     8963.73    106.64 o
   3   1   0     4039.03     3668.17     32.19 o
   4   1   0     3997.88     3712.14     29.07 o
   5   1   0     5687.07     5158.08     38.38 o
   6   1   0     1267.12     1172.56     10.52 o
   7   1   0     2862.28     2674.16     20.74 o
   8   1   0      215.62      206.21      3.69 o
   9   1   0      460.72      442.27      5.72 o
  10   1   0       19.08       28.90      2.17 o
  11   1   0      579.48      559.91      7.82 o
  12   1   0      229.66      230.17      6.30 o
  13   1   0      956.65      884.12     13.76 o
  14   1   0      130.27      148.90      6.21 o
  15   1   0       20.68       23.68      3.85 o
  16   1   0      111.60      120.46     10.65 o
  17   1   0      304.67      288.59     14.34 o
  18   1   0      148.87      157.84     12.19 o
  19   1   0      339.60      386.61     21.50 o
  20   1   0      346.88      402.62     18.53 o
  21   1   0       28.85       49.35     10.80 o
   0   2   0     9145.25     8571.15    102.76 o
   1   2   0      541.94      520.22      8.18 o
   2   2   0       39.22       45.01      1.90 o
   3   2   0      202.51      244.09      5.32 o
   4   2   0      252.56      262.37      4.92 o
   5   2   0      187.29      187.76      4.43 o
   6   2   0     3546.30     3425.37     31.50 o
   7   2   0      471.52      463.70      7.52 o
   8   2   0       20.76       21.06      2.31 o
   9   2   0      144.04      158.81      4.98 o
  10   2   0      566.34      550.56     10.46 o
  11   2   0     2222.39     2062.78     25.04 o
  12   2   0      138.63      157.71      6.61 o
  13   2   0      128.94      146.47      6.62 o
  14   2   0        7.64        6.92      3.93 o
  15   2   0      333.86      360.54     20.68 o
  16   2   0       81.10       87.65      8.76 o
  17   2   0      873.63      985.68     34.50 o
  18   2   0      106.21      106.98     17.28 o
  19   2   0        7.40       35.44     18.11 o
  20   2   0       18.49       43.85     31.00 o
  21   2   0       57.18      135.87     32.56 o
   1   3   0      118.64      139.44      4.49 o
   2   3   0      680.47      678.04      8.36 o
   3   3   0      674.82      683.85      8.19 o
   4   3   0       86.32      123.48      4.31 o
   5   3   0      440.71      405.47      6.62 o
   6   3   0      462.48      481.38      8.53 o
   7   3   0      424.41      413.43      8.25 o
   8   3   0       61.75       67.74      5.15 o
   9   3   0       60.94       47.63      5.01 o
  10   3   0      937.54      868.60     20.15 o
  11   3   0      252.36      220.96      8.87 o
  12   3   0      429.85      426.68     13.18 o
  13   3   0      404.03      385.75     15.17 o
  14   3   0      301.44      302.26     14.08 o
  15   3   0        0.02       -4.69      5.78 o
  16   3   0       11.77        7.36      5.93 o
  17   3   0        1.35        0.05      5.92 o
  18   3   0      213.64      257.27     16.11 o
  19   3   0      253.49      337.23     52.41 o
  20   3   0      132.24      172.57     26.94 o
   0   4   0      886.73      802.52     16.50 o
   2   4   0      565.30      661.15     16.21 o
   3   4   0      510.81      574.36     19.26 o
   4   4   0       29.08       34.95      4.02 o
   5   4   0      482.99      449.97      9.86 o
   6   4   0      383.66      363.53      9.05 o
   7   4   0       95.38      121.02      6.71 o
   8   4   0      261.63      241.64      8.72 o
   9   4   0      118.05      126.45      8.34 o
  10   4   0        4.24        3.17      4.25 o
  11   4   0       83.32       80.90     11.36 o
  12   4   0       13.95        6.37      5.26 o
  13   4   0        0.51        2.83      5.67 o
  14   4   0       27.40       16.07      6.15 o
  15   4   0       94.88       87.19     11.11 o
  16   4   0      106.29      123.13     13.18 o
  17   4   0       64.69       61.59     11.09 o
  18   4   0       46.49       42.16     10.12 o
   1   5   0      997.79     1005.24     23.34 o
   2   5   0      243.66      303.59     29.71 o
   3   5   0       31.40       36.86      4.19 o
   4   5   0       23.37       24.44      4.61 o
   5   5   0      106.55      115.19      9.23 o
   6   5   0      124.48      127.16      8.81 o
   7   5   0      125.39      136.38     10.51 o
   8   5   0        3.77        3.11      4.22 o
   9   5   0       21.29       17.43      6.29 o
  10   5   0        0.89       -4.08      4.93 o
  11   5   0      162.68      162.30     13.31 o
  12   5   0       31.17       20.52      6.71 o
  13   5   0      164.48      169.00     14.22 o
  14   5   0      178.49      183.14     15.02 o
  15   5   0       91.23       97.21     12.49 o
  16   5   0        2.84       -6.50      7.75 o
   0   6   0        0.17        2.93      5.81 o
   1   6   0       30.64       15.19      5.11 o
   2   6   0        8.54        8.26      4.44 o
   3   6   0        1.47        2.76      4.12 o
   4   6   0        8.09        5.26      5.12 o
   5   6   0        0.04        1.48      4.96 o
   6   6   0       22.40       22.91      6.69 o
   7   6   0       22.07       28.31      6.86 o
   8   6   0      108.55       99.89     12.74 o
   9   6   0       26.18       19.27      7.05 o
  10   6   0        2.60       -4.83      5.81 o
  11   6   0       67.05       64.46     10.20 o
  12   6   0        0.02        0.05      6.91 o
  13   6   0        6.75        6.80      7.23 o
   1   7   0       29.13       14.84      6.72 o
   2   7   0        1.09        1.09      6.39 o
   3   7   0       22.85       12.96      6.59 o
   4   7   0        0.01        2.93      5.71 o
   5   7   0       42.02       32.84      9.96 o
   6   7   0       10.27       15.98      7.25 o
   7   7   0       16.57       16.36      7.34 o
   8   7   0       11.51        7.93      7.29 o
 -22   1   1        7.56        4.32     10.10 o
 -21   1   1      301.68      379.10     19.39 o
 -20   1   1        4.59        2.04      5.86 o
 -19   1   1       26.02       24.05      7.22 o
 -18   1   1       84.98       93.94      8.85 o
 -17   1   1       53.99       59.44      7.88 o
 -16   1   1       24.32       10.36      6.21 o
 -15   1   1      137.16      108.72      6.35 o
 -14   1   1       59.75       60.25      4.27 o
 -13   1   1      175.74      184.21      6.04 o
 -12   1   1      629.64      571.53      9.37 o
 -11   1   1      183.36      154.44      4.36 o
 -10   1   1      167.04      184.18      4.08 o
  -9   1   1      373.32      390.49      5.89 o
  -8   1   1      846.06      846.33      8.27 o
  -7   1   1      177.51      162.72      3.07 o
  -6   1   1     1582.31     1621.99     14.04 o
  -5   1   1      312.58      294.00      4.52 o
  -4   1   1      398.14      411.44      5.08 o
  -3   1   1        0.13       -0.89      0.89 o
  -2   1   1      261.78      253.88      6.95 o
  -1   1   1     5084.97     4909.47     77.33 o
   0   1   1     6731.43     6390.13     58.43 o
   1   1   1      439.89      388.26      5.63 o
   2   1   1      573.98      612.15      6.71 o
   3   1   1        1.79        0.34      0.79 o
   4   1   1       28.40       19.53      1.43 o
   5   1   1      527.32      516.23      5.88 o
   6   1   1     2208.45     2155.29     16.98 o
   7   1   1     1897.10     2103.94     16.53 o
   8   1   1      148.30      172.96      3.75 o
   9   1   1      503.06      486.39      6.32 o
  10   1   1       20.96       11.29      1.85 o
  11   1   1      290.10      262.84      5.88 o
  12   1   1       26.72       32.48      3.31 o
  13   1   1      439.89      385.41      8.43 o
  14   1   1       48.55       33.81      4.11 o
  15   1   1      186.62      162.98     11.51 o
  16   1   1        4.26        7.04      4.51 o
  17   1   1        3.91        4.56      5.69 o
  18   1   1        4.20       -3.46     11.25 o
  19   1   1      338.93      366.50     17.67 o
  20   1   1        0.13        2.17     14.84 o
  21   1   1      144.98      196.81     51.44 o
 -21   2   1      123.96      238.80     46.99 o
 -20   2   1        9.57       35.08     17.85 o
 -19   2   1       54.64       69.23     10.77 o
 -18   2   1       16.51       15.98     24.96 o
 -17   2   1       32.45       50.01     11.20 o
 -16   2   1      105.30      118.49     10.04 o
 -15   2   1       75.02       88.21      5.82 o
 -14   2   1       65.05       73.28      5.43 o
 -13   2   1       16.33       13.86      3.02 o
 -12   2   1       82.23       66.26      4.55 o
 -11   2   1     2088.48     1897.90     23.44 o
 -10   2   1       88.85       78.43      4.76 o
  -9   2   1      166.99      179.55      5.71 o
  -8   2   1      465.64      437.69      8.15 o
  -7   2   1      369.66      383.48      6.57 o
  -6   2   1      246.57      243.20      4.93 o
  -5   2   1      153.70      145.05      3.69 o
  -4   2   1        0.04        2.30      1.59 o
  -3   2   1     3880.30     3938.62     33.44 o
  -2   2   1      111.23      114.69      3.07 o
  -1   2   1       27.53       22.67      1.60 o
   0   2   1     1256.12     1269.34     12.51 o
   1   2   1       42.76       49.38      2.20 o
   2   2   1      503.13      523.20      5.98 o
   3   2   1       97.82       92.87      3.91 o
   4   2   1      156.24      144.83      3.88 o
   5   2   1       57.14       41.84      2.69 o
   6   2   1      570.58      489.59      8.01 o
   7   2   1       55.50       37.67      2.85 o
   8   2   1      391.97      343.57      6.96 o
   9   2   1      181.08      163.69      5.15 o
  10   2   1      266.60      238.44      7.14 o
  11   2   1      240.20      256.58      7.52 o
  12   2   1      125.03      142.50      6.15 o
  13   2   1      130.62      127.25      6.63 o
  14   2   1       23.68       20.30      4.00 o
  15   2   1      295.81      291.41     11.25 o
  16   2   1       79.18       84.08     17.72 o
  17   2   1      226.34      234.61     21.43 o
  18   2   1      206.81      234.24     18.54 o
  19   2   1       19.09       36.22     41.58 o
  20   2   1        4.93       68.55     16.44 o
 -20   3   1       35.39       83.71     21.33 o
 -19   3   1       76.07       84.31     11.82 o
 -18   3   1      592.47      641.65     36.74 o
 -17   3   1      112.54      126.36     11.43 o
 -16   3   1      433.75      431.81     27.91 o
 -15   3   1       23.29       18.26      6.07 o
 -14   3   1        0.07        6.07      5.59 o
 -13   3   1      345.27      324.28     11.38 o
 -12   3   1      873.74      854.74     18.78 o
 -11   3   1        2.96        1.96      2.95 o
 -10   3   1      663.37      660.82     14.26 o
  -9   3   1      214.19      182.76      7.30 o
  -8   3   1        2.16        6.68      2.48 o
  -7   3   1      465.17      418.49      8.14 o
  -6   3   1        8.89        8.68      1.88 o
  -5   3   1       25.02       27.59      2.40 o
  -4   3   1     3804.23     3833.76     33.06 o
  -3   3   1        2.56        0.68      1.54 o
  -2   3   1      402.74      454.68     10.36 o
  -1   3   1      408.26      404.08      7.55 o
   0   3   1      244.55      253.82      5.86 o
   1   3   1        0.62        4.18      1.26 o
   2   3   1      171.30      236.35      5.40 o
   3   3   1      814.40      905.56      9.89 o
   4   3   1      118.81      137.22      3.99 o
   5   3   1       94.52      103.59      3.89 o
   6   3   1      266.26      271.09      6.33 o
   7   3   1       91.13       84.99      4.83 o
   8   3   1      400.92      370.20     11.08 o
   9   3   1      157.18      164.11      8.13 o
  10   3   1     2153.11     1958.02     28.91 o
  11   3   1     5363.58     4889.21     63.51 o
  12   3   1      128.71      125.50     10.05 o
  13   3   1        1.97       -1.09      6.94 o
  14   3   1      249.34      244.22     13.56 o
  15   3   1       27.63       21.72      8.72 o
  16   3   1        5.44        2.50      5.44 o
  17   3   1      130.85      128.33     12.29 o
  18   3   1        2.50       -7.78      8.99 o
  19   3   1       72.36      175.80     39.00 o
 -19   4   1       67.48       54.21     10.89 o
 -18   4   1      286.87      319.44     19.16 o
 -17   4   1       85.13       85.30     11.64 o
 -16   4   1       26.06       11.27      7.07 o
 -15   4   1        2.95        4.08      5.69 o
 -14   4   1      145.64      147.12     17.62 o
 -13   4   1      150.32      127.91     11.80 o
 -12   4   1       17.94       21.23      5.50 o
 -11   4   1      249.71      240.33     11.65 o
 -10   4   1      181.58      204.94     13.34 o
  -9   4   1       22.50       22.67      3.86 o
  -8   4   1      526.81      505.15     12.23 o
  -7   4   1      449.25      430.37     11.86 o
  -6   4   1        1.66        3.04      2.22 o
  -5   4   1      632.36      589.41     10.34 o
  -4   4   1      395.85      392.11      7.45 o
  -3   4   1       64.14       63.75      7.69 o
  -2   4   1      657.45      650.79     10.14 o
  -1   4   1       13.06      177.87     61.33 o
   0   4   1        2.94        7.81      3.20 o
   1   4   1       45.66       44.38      3.57 o
   2   4   1       11.00       14.26      2.66 o
   3   4   1      197.17      225.80      9.95 o
   4   4   1      830.32      788.73     13.73 o
   5   4   1     1757.49     1651.29     20.25 o
   6   4   1     1018.38      930.38     17.00 o
   7   4   1      398.72      375.15     10.46 o
   8   4   1        4.17        2.87      3.86 o
   9   4   1      568.12      524.49     15.12 o
  10   4   1       20.04       15.70      4.92 o
  11   4   1      311.28      289.20     16.49 o
  12   4   1       37.03       34.92      7.92 o
  13   4   1      701.63      678.09     23.36 o
  14   4   1      382.50      337.07     17.49 o
  15   4   1      170.39      167.15     14.60 o
  16   4   1      421.87      448.97     27.04 o
  17   4   1        4.43        1.20      7.45 o
  18   4   1       23.76       34.25      9.04 o
 -16   5   1      174.79      157.98     15.05 o
 -15   5   1      433.80      427.86     20.59 o
 -14   5   1      521.77      534.11     22.01 o
 -13   5   1      304.12      302.93     16.74 o
 -12   5   1       65.87       54.07      9.11 o
 -11   5   1       50.29       39.24      8.02 o
 -10   5   1       86.27       76.16      9.02 o
  -9   5   1      208.29      194.77     12.72 o
  -8   5   1      203.76      174.31     10.07 o
  -7   5   1      347.61      308.98     12.08 o
  -6   5   1     1374.65     1329.79     26.38 o
  -5   5   1      278.38      272.51     15.10 o
  -4   5   1      139.71      129.70      6.73 o
  -3   5   1        2.39       19.01      5.44 o
  -2   5   1     1093.43     1119.50     16.38 o
  -1   5   1      410.79      450.06     43.75 o
   0   5   1      214.43      339.26     13.90 o
   1   5   1     1470.26     1473.84     19.85 o
   2   5   1      314.30      327.90     23.91 o
   3   5   1       38.59       43.48      4.47 o
   4   5   1      233.12      238.97      9.89 o
   5   5   1       54.00       49.11      7.06 o
   6   5   1       85.90       98.39      9.25 o
   7   5   1      575.16      574.10     17.06 o
   8   5   1      138.47      131.74     11.02 o
   9   5   1      125.81      118.29     10.94 o
  10   5   1      622.07      587.99     20.96 o
  11   5   1      313.37      308.81     16.14 o
  12   5   1       79.84       73.42     10.05 o
  13   5   1        0.17       -2.50      5.97 o
  14   5   1        0.01        9.99      7.50 o
  15   5   1        6.22        0.08      7.26 o
  16   5   1       98.90      112.61     20.78 o
 -14   6   1       72.51       41.36     19.92 o
 -13   6   1       76.07       63.10     10.60 o
 -12   6   1      353.72      340.50     17.95 o
 -11   6   1      716.94      734.04     25.07 o
 -10   6   1      728.42      728.37     24.31 o
  -9   6   1      358.70      319.70     16.24 o
  -8   6   1     1231.06     1208.44     30.89 o
  -7   6   1       13.35       20.37      6.29 o
  -6   6   1      130.53      142.15     11.34 o
  -5   6   1       18.22       23.65      6.52 o
  -4   6   1      503.56      521.39     17.57 o
  -3   6   1       37.34       58.87      9.14 o
  -2   6   1      918.55     1039.88     53.38 o
  -1   6   1     1252.09     1410.84     29.92 o
   0   6   1      931.25     1120.67     37.12 o
   1   6   1      231.41      265.88     22.84 o
   2   6   1      121.62      146.81      9.53 o
   3   6   1      372.01      406.55     14.13 o
   4   6   1      401.84      433.86     16.40 o
   5   6   1      691.50      710.54     21.62 o
   6   6   1        2.87        3.49      5.46 o
   7   6   1      145.24      145.10     12.03 o
   8   6   1      576.50      566.25     20.65 o
   9   6   1       97.03       97.23     12.29 o
  10   6   1        0.63       -5.20      5.92 o
  11   6   1      126.28      129.26     12.76 o
  12   6   1      408.40      422.54     20.14 o
  13   6   1      379.06      383.95     30.31 o
  -9   7   1      107.04      100.58     11.74 o
  -8   7   1      150.38      125.36     16.64 o
  -7   7   1      168.57      176.12     13.72 o
  -6   7   1      207.37      254.86     15.49 o
  -5   7   1      179.26      191.51     13.58 o
  -4   7   1      106.90      118.99     11.02 o
  -3   7   1        5.09        9.93      6.18 o
  -2   7   1       18.02       28.99     10.70 o
  -1   7   1       76.26       83.93      8.21 o
   0   7   1       66.44       79.86      8.65 o
   1   7   1       94.26      125.26     12.27 o
   2   7   1      198.29      232.85     13.08 o
   3   7   1      145.44      168.19     12.46 o
   4   7   1       31.87       39.75      7.94 o
   5   7   1        7.70       10.19      6.47 o
   6   7   1        1.32       -5.38      8.82 o
   7   7   1      104.92      105.40     11.51 o
   8   7   1      230.34      225.86     15.99 o
 -22   0   2     1839.34     2015.61    215.67 o
 -21   0   2      314.91      363.87     29.05 o
 -20   0   2      664.21      575.61     33.97 o
 -19   0   2      191.05      194.19     16.09 o
 -18   0   2       44.75       25.99      8.02 o
 -17   0   2        3.65       16.24     14.82 o
 -16   0   2     2248.18     1960.14     43.43 o
 -15   0   2       15.93       21.81      6.32 o
 -14   0   2      731.64      570.64     13.55 o
 -13   0   2     1334.47     1202.60     18.01 o
 -12   0   2     4029.78     3875.30     43.31 o
 -11   0   2       48.07       33.93      3.36 o
 -10   0   2       93.48       96.44      4.53 o
  -9   0   2      106.40       90.91      3.90 o
  -8   0   2    11805.29    12142.82    108.10 o
  -7   0   2    10991.48    10603.48     93.71 o
  -6   0   2     2966.28     2719.66     25.30 o
  -5   0   2    10871.91    10577.17    110.86 o
  -4   0   2      191.63      182.77      4.80 o
  -3   0   2     1393.38     1367.85     17.90 o
  -2   0   2      794.52      878.27     21.05 o
  -1   0   2     3147.33     5655.06     68.91 o
   0   0   2       56.32       47.89      1.82 o
   1   0   2      996.70      902.98     11.81 o
   2   0   2     2197.62     2046.94     25.17 o
   3   0   2     5333.50     4738.06     51.66 o
   4   0   2      151.16      137.26      4.31 o
   5   0   2       80.45       52.05      2.81 o
   6   0   2     1750.84     1867.50     20.32 o
   7   0   2     3461.71     3764.77     37.64 o
   8   0   2       44.63       53.43      3.32 o
   9   0   2     1135.71     1059.24     15.13 o
  10   0   2        0.41        1.83      1.91 o
  11   0   2     3074.22     2811.28     33.04 o
  12   0   2      189.64      200.16      8.23 o
  13   0   2     2358.92     2162.69     44.20 o
  14   0   2       39.77       36.63      6.68 o
  15   0   2        0.37       -2.36      9.70 o
  16   0   2       69.21      121.90     38.67 o
  17   0   2       40.84       35.92     12.96 o
  18   0   2      638.37      685.30     56.30 o
  19   0   2      111.29       98.07     15.89 o
  20   0   2      591.81      428.49     40.94 o
 -22   1   2       49.05       72.14     16.26 o
 -21   1   2       70.63       53.91      9.24 o
 -20   1   2        1.80       -2.83      8.79 o
 -19   1   2      150.67      160.91     12.08 o
 -18   1   2      209.27      204.60     11.92 o
 -17   1   2      330.19      355.68     17.12 o
 -16   1   2       14.98       11.55      3.41 o
 -15   1   2      677.36      612.86     12.81 o
 -14   1   2      464.04      403.76      8.68 o
 -13   1   2      897.25      862.07     12.58 o
 -12   1   2      333.29      326.32      6.87 o
 -11   1   2     2582.10     2444.52     21.56 o
 -10   1   2     2874.71     2825.02     23.73 o
  -9   1   2     1782.82     1722.34     16.32 o
  -8   1   2     1926.61     1774.70     16.23 o
  -7   1   2       35.56       34.55      2.10 o
  -6   1   2      886.07      775.98      8.91 o
  -5   1   2     1022.22      942.68      9.84 o
  -4   1   2     2116.99     1967.32     16.50 o
  -3   1   2     2227.95     2090.43     17.97 o
  -2   1   2     5251.01     5004.72     48.10 o
  -1   1   2      493.74      457.20      6.02 o
   0   1   2    10280.02    10109.11    129.49 o
   1   1   2     2164.00     1978.74     17.43 o
   2   1   2      671.03      632.29      6.71 o
   3   1   2     2042.54     1865.37     16.29 o
   4   1   2      295.25      284.66      4.43 o
   5   1   2      430.96      348.43      5.03 o
   6   1   2     1364.97     1292.69     11.61 o
   7   1   2     1310.00     1144.67     10.91 o
   8   1   2        1.60        4.39      1.37 o
   9   1   2      472.22      488.04      7.18 o
  10   1   2        6.34        4.37      1.61 o
  11   1   2      991.79      913.39     13.78 o
  12   1   2       62.18       54.10      4.02 o
  13   1   2        7.87       12.35      3.07 o
  14   1   2      665.13      633.94     16.01 o
  15   1   2      705.92      746.23     19.64 o
  16   1   2      465.32      476.07     21.20 o
  17   1   2      258.47      282.13     17.66 o
  18   1   2        4.05        6.56      9.14 o
  19   1   2      163.63      196.78     16.78 o
  20   1   2        0.66       21.35      8.86 o
 -21   2   2        6.67        1.78     13.99 o
 -20   2   2       80.11      149.44     33.12 o
 -19   2   2      183.65      197.45     23.17 o
 -18   2   2        9.83       14.92      5.51 o
 -17   2   2       14.01       21.13      5.25 o
 -16   2   2       96.05      101.55      6.89 o
 -15   2   2      333.12      344.63      9.75 o
 -14   2   2      105.91       84.58      5.61 o
 -13   2   2       67.02       68.38      4.67 o
 -12   2   2     1521.78     1415.75     18.52 o
 -11   2   2      114.74      102.26      5.09 o
 -10   2   2       27.52       19.35      2.93 o
  -9   2   2      250.53      235.79      6.18 o
  -8   2   2        8.57        1.66      1.65 o
  -7   2   2      349.25      303.70      6.02 o
  -6   2   2    10489.02    10266.56     82.54 o
  -5   2   2     2413.28     2393.31     22.32 o
  -4   2   2     1684.80     1552.66     15.77 o
  -3   2   2     2576.85     2379.21     23.63 o
  -2   2   2       15.75       18.53      1.52 o
  -1   2   2     3729.60     3854.64     32.92 o
   0   2   2       45.76       33.55      1.98 o
   1   2   2      194.42      197.91      4.26 o
   2   2   2      210.59      255.32      4.85 o
   3   2   2     5614.36     5352.37     45.34 o
   4   2   2        2.03        1.38      1.26 o
   5   2   2     2138.06     2077.06     20.04 o
   6   2   2       24.55       12.65      2.08 o
   7   2   2     1052.23     1067.73     13.15 o
   8   2   2      206.11      183.81      4.84 o
   9   2   2     3852.70     3667.22     33.65 o
  10   2   2      901.26      883.87     13.20 o
  11   2   2       84.84       80.08      5.18 o
  12   2   2     1673.67     1605.82     22.18 o
  13   2   2        9.34        5.94      3.42 o
  14   2   2      138.36      144.15      8.59 o
  15   2   2       98.51      100.99     11.21 o
  16   2   2       45.54       68.48     11.57 o
  17   2   2        5.06       32.32     14.69 o
  18   2   2      140.87      104.24     32.95 o
  19   2   2        0.93       22.80     40.60 o
  20   2   2        9.59       24.92     27.83 o
 -20   3   2       62.71       56.98     11.54 o
 -19   3   2      163.79      174.95     20.62 o
 -18   3   2       13.97       14.72      6.85 o
 -17   3   2      326.20      349.21     22.19 o
 -16   3   2        5.59       10.58      6.97 o
 -15   3   2      179.77      182.39     12.47 o
 -14   3   2       27.16       50.26      7.94 o
 -13   3   2      541.23      470.46     14.37 o
 -12   3   2     1464.42     1345.05     22.92 o
 -11   3   2      103.41      131.37      7.35 o
 -10   3   2      526.30      525.29     12.42 o
  -9   3   2       26.35       16.84      3.07 o
  -8   3   2     1302.66     1310.36     16.97 o
  -7   3   2      177.35      184.37      5.65 o
  -6   3   2      160.23      161.20      4.75 o
  -5   3   2       79.92       98.80      3.65 o
  -4   3   2     2412.97     2412.35     23.08 o
  -3   3   2      139.22      195.78      6.20 o
  -2   3   2     1208.92     1082.19     13.94 o
  -1   3   2        8.75        4.22      1.90 o
   0   3   2      463.05      395.54     11.07 o
   1   3   2     2628.37     2487.29     24.52 o
   2   3   2     1126.66     1192.74     12.69 o
   3   3   2     3144.02     3099.47     25.47 o
   4   3   2        0.72        1.83      1.97 o
   5   3   2      262.75      244.79      5.61 o
   6   3   2       36.33       38.50      3.47 o
   7   3   2      137.48      136.32      7.51 o
   8   3   2      281.50      282.36      9.30 o
   9   3   2      817.94      779.57     15.88 o
  10   3   2       23.31       17.71      4.15 o
  11   3   2      591.24      564.56     15.19 o
  12   3   2       69.10       55.72      7.69 o
  13   3   2       14.62       15.78      5.66 o
  14   3   2      330.57      309.79     15.31 o
  15   3   2      336.89      372.39     28.77 o
  16   3   2      370.97      394.60     17.56 o
  17   3   2        1.03       -1.40      6.91 o
  18   3   2       24.96       10.70     27.05 o
  19   3   2      301.82      324.57     33.12 o
 -19   4   2      143.71      143.58     14.75 o
 -18   4   2       37.30       44.69     10.90 o
 -17   4   2        9.08       16.04      7.19 o
 -16   4   2        1.26        4.22      7.43 o
 -15   4   2       30.78       13.42      6.81 o
 -14   4   2       27.06       22.74      8.77 o
 -13   4   2      119.62      129.56     11.65 o
 -12   4   2      129.61      157.37     16.36 o
 -11   4   2        0.29        4.69      3.64 o
 -10   4   2      160.68      166.79      9.77 o
  -9   4   2      380.76      347.77     10.32 o
  -8   4   2       52.61       55.44      4.91 o
  -7   4   2       30.47       26.41      3.67 o
  -6   4   2      687.03      697.94     14.26 o
  -5   4   2       23.06       22.38      2.98 o
  -4   4   2        2.18        2.22      2.09 o
  -3   4   2        2.28        2.68      2.86 o
  -2   4   2       54.33      109.23     17.06 o
  -1   4   2      260.95      286.19      8.04 o
   0   4   2      108.97      192.52     13.23 o
   1   4   2       18.62       49.10      8.04 o
   2   4   2      283.80      292.03      7.72 o
   3   4   2       23.71       24.51      2.68 o
   4   4   2        5.90        1.20      2.85 o
   5   4   2     1873.49     1821.07     24.31 o
   6   4   2       93.09       77.44      5.83 o
   7   4   2       13.48        9.64      4.23 o
   8   4   2       79.01       60.16      6.58 o
   9   4   2       52.72       60.43      6.68 o
  10   4   2      319.16      299.36     19.33 o
  11   4   2       12.29       11.71      6.85 o
  12   4   2       92.75       86.84     14.39 o
  13   4   2       77.97       68.76     10.80 o
  14   4   2      343.02      335.37     17.49 o
  15   4   2       11.88       11.42      7.04 o
  16   4   2      120.98      125.77     14.27 o
  17   4   2       77.56       81.96     11.82 o
 -17   5   2       10.71        6.01      7.34 o
 -16   5   2       19.00       17.82      7.20 o
 -15   5   2      204.53      195.78     15.96 o
 -14   5   2        0.09       -2.37      5.45 o
 -13   5   2       32.63       36.70      8.08 o
 -12   5   2        7.22        5.78      5.51 o
 -11   5   2       64.43       50.44      8.24 o
 -10   5   2       24.14       29.07      6.82 o
  -9   5   2     1260.30     1201.15     28.59 o
  -8   5   2      329.08      345.00     12.98 o
  -7   5   2      551.26      509.18     15.02 o
  -6   5   2       63.94       60.86      6.13 o
  -5   5   2       76.47       73.54      6.16 o
  -4   5   2       74.68       69.32      4.95 o
  -3   5   2        0.84        9.16      5.59 o
  -2   5   2      246.73      331.01     50.17 o
  -1   5   2      754.66      813.36     19.61 o
   0   5   2       55.39       63.78      9.56 o
   1   5   2       85.93       95.90      7.64 o
   2   5   2        0.00       -2.60      2.60 o
   3   5   2        0.70       -0.23      3.26 o
   4   5   2      670.38      652.41     17.67 o
   5   5   2      165.00      143.28     10.56 o
   6   5   2      515.37      469.36     16.98 o
   7   5   2      578.09      588.90     19.51 o
   8   5   2      616.30      592.70     20.18 o
   9   5   2      302.37      266.15     14.63 o
  10   5   2       68.05       55.19      8.93 o
  11   5   2        0.18        0.45      5.82 o
  12   5   2       32.04       32.07      8.18 o
  13   5   2        3.85        8.11      9.43 o
  14   5   2       52.34       63.43     13.18 o
  15   5   2       19.77       18.37      7.88 o
 -14   6   2        0.12       -2.57      6.35 o
 -13   6   2       38.11       33.65      8.59 o
 -12   6   2       69.37       57.78      9.59 o
 -11   6   2       65.30       53.49      9.45 o
 -10   6   2       23.79       26.09      7.68 o
  -9   6   2       84.58       74.35      9.67 o
  -8   6   2        7.86        3.20      5.37 o
  -7   6   2      137.32      136.60     11.42 o
  -6   6   2        1.29        8.24      5.35 o
  -5   6   2       46.13       44.97      7.28 o
  -4   6   2       95.39      107.13     13.79 o
  -3   6   2        2.62        1.77      4.99 o
  -2   6   2       22.39       23.60      9.94 o
  -1   6   2      246.11      255.84     14.69 o
   0   6   2        5.48       37.72     10.83 o
   1   6   2      148.80      157.44     12.25 o
   2   6   2       28.04       31.23      7.08 o
   3   6   2      113.06      121.99     10.05 o
   4   6   2       42.80       45.81      7.31 o
   5   6   2        0.86       -1.49      6.52 o
   6   6   2       58.12       70.13      9.10 o
   7   6   2      133.93      142.67     12.24 o
   8   6   2       74.31       79.85     10.11 o
   9   6   2       25.12       19.96      7.15 o
  10   6   2       14.55        3.96      6.17 o
  11   6   2       30.88       30.75      8.77 o
  12   6   2        5.36       -0.06      7.97 o
  -9   7   2        9.91        5.09      6.55 o
  -8   7   2       13.48       13.93      8.38 o
  -7   7   2       13.48       13.92      7.10 o
  -6   7   2        1.09        4.17      5.86 o
  -5   7   2        0.03       10.07      5.99 o
  -4   7   2       76.28       92.31      9.88 o
  -3   7   2       21.86       18.63      8.58 o
  -2   7   2       94.36      106.85     16.81 o
  -1   7   2       22.73       26.74      7.65 o
   0   7   2       38.07       54.66      9.39 o
   1   7   2       87.63       98.47     11.07 o
   2   7   2       64.82       75.26      9.27 o
   3   7   2       71.11       69.91      9.58 o
   4   7   2       28.27       34.33      8.86 o
   5   7   2        7.40       -5.84      5.84 o
   6   7   2        3.11        4.38      6.53 o
   7   7   2        0.51        3.92     10.29 o
 -22   1   3       11.87       12.39     12.21 o
 -21   1   3      109.03      126.73     11.53 o
 -20   1   3      338.24      369.87     14.79 o
 -19   1   3        2.15        4.11      4.57 o
 -18   1   3        7.84       17.79      4.66 o
 -17   1   3        0.90        7.16      4.23 o
 -16   1   3       31.51       26.75      4.55 o
 -15   1   3       72.45       58.18      4.45 o
 -14   1   3      833.03      785.93     12.08 o
 -13   1   3       75.50       82.30      4.08 o
 -12   1   3       71.54       82.44      3.82 o
 -11   1   3       76.01       97.25      3.79 o
 -10   1   3      273.83      249.93      5.01 o
  -9   1   3      865.95      970.62     10.13 o
  -8   1   3      646.48      736.96      8.91 o
  -7   1   3       19.87       25.10      1.79 o
  -6   1   3      134.67      133.51      3.47 o
  -5   1   3     1456.61     1536.73     13.41 o
  -4   1   3       10.39        5.60      0.99 o
  -3   1   3     3166.97     3273.88     27.42 o
  -2   1   3      193.13      227.82      4.22 o
  -1   1   3    19205.47    20037.41    248.28 o
   0   1   3      239.20      216.30      3.09 o
   1   1   3      116.43       89.14      2.55 o
   2   1   3     2379.12     2377.38     20.06 o
   3   1   3     2428.49     2412.53     21.24 o
   4   1   3      276.33      250.07      4.36 o
   5   1   3      203.62      167.84      3.72 o
   6   1   3     1838.36     1877.03     16.43 o
   7   1   3      293.41      280.78      4.77 o
   8   1   3     2021.02     1892.65     17.63 o
   9   1   3      335.22      315.97      5.97 o
  10   1   3       17.02       15.45      2.35 o
  11   1   3       75.82       69.21      4.70 o
  12   1   3       18.09       19.30      3.58 o
  13   1   3       79.56       71.96      6.05 o
  14   1   3      262.21      246.15     11.24 o
  15   1   3       37.14       36.03      8.38 o
  16   1   3       78.39      104.93     11.36 o
  17   1   3       61.45       82.85     15.23 o
  18   1   3       14.24       22.82     10.00 o
  19   1   3       87.82      130.11     20.57 o
  20   1   3      443.57      575.50     27.79 o
 -22   2   3       23.69       51.52     17.52 o
 -21   2   3        3.62       22.11     14.61 o
 -20   2   3       15.31       18.63     11.64 o
 -19   2   3       52.13       75.38     22.91 o
 -18   2   3       35.86       52.60      9.33 o
 -17   2   3       42.19       44.16      6.92 o
 -16   2   3        6.34        8.33      3.60 o
 -15   2   3       48.99       42.34      4.77 o
 -14   2   3     1300.96     1144.28     16.15 o
 -13   2   3       61.78       69.93      4.58 o
 -12   2   3      716.08      654.72     10.94 o
 -11   2   3       81.85       83.26      4.48 o
 -10   2   3       90.74       81.44      4.07 o
  -9   2   3      208.62      231.25      5.31 o
  -8   2   3       32.41       46.43      3.19 o
  -7   2   3       16.36       28.53      2.24 o
  -6   2   3       48.51       75.63      2.67 o
  -5   2   3      571.87      581.50      7.88 o
  -4   2   3     1410.42     1473.86     17.13 o
  -3   2   3     1887.69     2002.46     20.61 o
  -2   2   3       61.80       56.82      2.73 o
  -1   2   3      728.25      756.05      8.91 o
   0   2   3       51.17       49.66      2.33 o
   1   2   3     1099.05     1032.00     10.21 o
   2   2   3      348.57      409.97      5.71 o
   3   2   3       32.55       29.41      2.06 o
   4   2   3     1388.31     1339.65     14.63 o
   5   2   3       11.70        8.96      1.89 o
   6   2   3       12.17        7.51      1.73 o
   7   2   3      771.02      730.02      9.75 o
   8   2   3        2.21        3.63      1.73 o
   9   2   3       69.03       56.69      3.93 o
  10   2   3     3170.67     2922.84     33.64 o
  11   2   3      239.98      248.07      7.81 o
  12   2   3      189.38      189.20      7.81 o
  13   2   3      255.40      261.51      9.52 o
  14   2   3        0.98       -0.25      5.07 o
  15   2   3       72.74       69.84      8.56 o
  16   2   3      278.45      350.45     41.52 o
  17   2   3      185.59      196.69     26.58 o
  18   2   3       12.84      -14.16     20.58 o
  19   2   3        0.26       12.70     17.01 o
 -21   3   3      109.23      128.54     22.80 o
 -20   3   3       13.61       14.82      9.30 o
 -19   3   3        6.27        6.54      9.31 o
 -18   3   3      257.40      272.44     13.63 o
 -17   3   3       42.73       48.47      9.30 o
 -16   3   3       24.11       34.92      5.30 o
 -15   3   3       40.47       35.03      5.65 o
 -14   3   3       31.18       26.65      5.90 o
 -13   3   3      117.22      110.74      9.15 o
 -12   3   3     2258.19     2065.96     30.38 o
 -11   3   3     1077.25     1001.69     18.37 o
 -10   3   3       61.01       48.75      5.24 o
  -9   3   3      946.42      861.08     15.73 o
  -8   3   3       26.48       37.46      3.03 o
  -7   3   3       23.31       32.24      3.20 o
  -6   3   3      107.92      121.43      4.54 o
  -5   3   3      733.69      727.72     10.08 o
  -4   3   3      382.18      441.83      7.91 o
  -3   3   3      471.71      561.97      8.47 o
  -2   3   3      377.75      401.78     12.42 o
  -1   3   3      623.69      686.82      9.95 o
   0   3   3      162.60      161.32      4.74 o
   1   3   3       23.83       30.31      2.30 o
   2   3   3       82.32       94.11      3.29 o
   3   3   3     1351.60     1330.16     13.45 o
   4   3   3     1967.83     1853.36     20.73 o
   5   3   3      706.86      665.85     10.55 o
   6   3   3       54.82       48.78      4.33 o
   7   3   3      378.19      344.16     10.46 o
   8   3   3      219.68      221.67      9.17 o
   9   3   3       44.39       45.78      5.08 o
  10   3   3       30.57       31.06      5.14 o
  11   3   3        0.31        7.80      4.64 o
  12   3   3        2.02       -0.50      4.52 o
  13   3   3       92.06      104.14      9.32 o
  14   3   3      220.05      253.84     13.16 o
  15   3   3      119.58      110.15     11.13 o
  16   3   3       50.51       72.20     11.71 o
  17   3   3       71.99       58.22     11.73 o
  18   3   3      167.46      203.35     42.95 o
 -19   4   3        1.82        6.11      7.07 o
 -18   4   3      246.70      246.83     18.07 o
 -17   4   3      318.18      341.45     18.33 o
 -16   4   3      594.65      614.64     23.18 o
 -15   4   3      680.54      613.78     22.37 o
 -14   4   3      887.65      834.65     25.64 o
 -13   4   3      498.03      501.74     17.16 o
 -12   4   3      151.99      143.56     11.38 o
 -11   4   3      103.31       90.61      9.11 o
 -10   4   3       96.97       88.42      7.65 o
  -9   4   3       52.30       47.61      4.90 o
  -8   4   3      153.69      121.77      6.82 o
  -7   4   3      886.77      820.91     14.64 o
  -6   4   3        0.16        0.66      2.28 o
  -5   4   3      188.33      198.24      7.19 o
  -4   4   3       43.70       78.54      6.92 o
  -3   4   3      385.10      600.03    173.30 o
  -2   4   3     2330.32     2538.28     78.20 o
  -1   4   3     1099.37     1652.69    197.87 o
   0   4   3      316.25      720.76     47.22 o
   1   4   3     1891.11     1921.14     25.30 o
   2   4   3      747.85      798.38     42.38 o
   3   4   3       92.61       73.41      4.06 o
   4   4   3      388.42      390.70      9.58 o
   5   4   3      151.81      132.92      6.02 o
   6   4   3      215.21      223.10      8.75 o
   7   4   3      126.59      137.93      9.72 o
   8   4   3      374.27      345.39     13.77 o
   9   4   3       33.66       31.91      7.16 o
  10   4   3        2.39        4.05      4.66 o
  11   4   3      501.36      486.28     19.26 o
  12   4   3       98.96       75.70     12.62 o
  13   4   3        1.62       -5.85      5.85 o
  14   4   3        7.50       23.99      7.54 o
  15   4   3       36.72       25.17      8.42 o
  16   4   3      182.90      210.18     17.57 o
  17   4   3      170.56      207.52     41.17 o
 -17   5   3       27.44       11.54      8.28 o
 -16   5   3      161.78      170.11     15.11 o
 -15   5   3       51.20       43.87      9.18 o
 -14   5   3      255.81      237.45     16.48 o
 -13   5   3      304.90      275.35     15.42 o
 -12   5   3      314.70      284.39     20.74 o
 -11   5   3      216.38      188.50     12.95 o
 -10   5   3       30.43       18.48      8.84 o
  -9   5   3       67.46       56.09      6.87 o
  -8   5   3      261.25      260.89     11.28 o
  -7   5   3       20.92       18.84      4.65 o
  -6   5   3      953.93      922.85     21.02 o
  -5   5   3       37.39       40.86      5.89 o
  -4   5   3      260.35      253.01     11.36 o
  -3   5   3       20.82       37.50      8.11 o
  -2   5   3      396.27      468.83     49.94 o
  -1   5   3      576.60      709.79     18.43 o
   0   5   3      395.33      450.38     40.24 o
   1   5   3       31.35       46.51      6.38 o
   2   5   3      251.46      246.69     16.95 o
   3   5   3      472.30      471.73     13.07 o
   4   5   3      863.02      832.10     20.40 o
   5   5   3     2361.61     2223.40     39.62 o
   6   5   3       82.39       78.98      8.92 o
   7   5   3       12.24        9.87      5.44 o
   8   5   3      280.73      288.76     14.80 o
   9   5   3        0.00       -0.20      5.03 o
  10   5   3       26.54       19.62      7.15 o
  11   5   3        0.09        1.48      5.65 o
  12   5   3       13.18       18.90      7.16 o
  13   5   3      283.41      283.52     18.12 o
  14   5   3       66.47       70.06     11.37 o
 -14   6   3      275.46      263.00     19.70 o
 -13   6   3      135.50      108.90     12.13 o
 -12   6   3        2.20        2.13      5.56 o
 -11   6   3      180.29      180.46     14.15 o
 -10   6   3      117.54      101.12     11.12 o
  -9   6   3      693.95      668.27     22.29 o
  -8   6   3      392.52      426.56     17.45 o
  -7   6   3       22.05       20.77      6.08 o
  -6   6   3      112.26      105.28      9.53 o
  -5   6   3       15.52       23.81      7.71 o
  -4   6   3       12.34       17.22      7.04 o
  -3   6   3        5.88        5.96      5.04 o
  -2   6   3        1.24       -1.31      4.97 o
  -1   6   3        3.33       37.99     41.46 o
   0   6   3      834.46      886.84     53.60 o
   1   6   3      708.30      835.29     24.47 o
   2   6   3       64.15       80.24     14.67 o
   3   6   3       33.66       33.58      6.78 o
   4   6   3       68.97       77.37      9.10 o
   5   6   3       38.33       56.52      8.33 o
   6   6   3       28.32       19.10      6.92 o
   7   6   3      882.37      853.58     25.76 o
   8   6   3      382.06      354.34     17.41 o
   9   6   3      166.03      158.36     13.51 o
  10   6   3      589.24      596.96     25.13 o
  11   6   3       95.30       90.07     11.80 o
  -9   7   3        4.46        9.98      7.11 o
  -8   7   3        4.18        4.49      6.20 o
  -7   7   3        3.96        3.62      6.23 o
  -6   7   3       56.02       46.14      8.27 o
  -5   7   3       36.66       49.83     10.84 o
  -4   7   3      194.53      264.23     38.50 o
  -3   7   3       97.14      130.61     14.84 o
  -2   7   3      425.38      531.14     27.37 o
  -1   7   3      295.46      341.57     21.89 o
   0   7   3      140.66      184.78     24.26 o
   1   7   3      151.66      184.64     16.89 o
   2   7   3      250.46      279.43     20.15 o
   3   7   3      131.34      132.52     15.42 o
   4   7   3      135.25      122.90     11.84 o
   5   7   3      416.38      418.83     18.58 o
   6   7   3      100.55      103.47     11.73 o
   7   7   3        6.79       -0.84     13.50 o
 -23   0   4       66.32       68.26     18.03 o
 -22   0   4      302.01      351.00     20.81 o
 -21   0   4      613.62      684.17     28.05 o
 -20   0   4      293.89      339.54     19.37 o
 -19   0   4      902.32     1003.46     40.68 o
 -18   0   4      404.45      423.30     32.92 o
 -17   0   4       16.55       15.48      6.59 o
 -16   0   4      475.39      404.25     16.21 o
 -15   0   4       27.63       40.00      5.16 o
 -14   0   4      131.32      130.88      7.90 o
 -13   0   4      497.50      523.49     11.13 o
 -12   0   4     1644.03     1449.03     20.60 o
 -11   0   4      151.64      121.03      5.38 o
 -10   0   4     5166.93     4957.15     54.18 o
  -9   0   4     1200.29     1039.14     13.92 o
  -8   0   4      213.82      270.90      6.03 o
  -7   0   4        2.02        5.78      1.67 o
  -6   0   4      894.92      861.88     10.28 o
  -5   0   4      281.43      322.75      6.41 o
  -4   0   4     2744.69     2561.85     39.30 o
  -3   0   4        8.36       28.12      2.47 o
  -2   0   4     7018.01    12291.84    152.36 o
  -1   0   4    49202.13    61651.98   3630.35 o
   0   0   4     2899.59     2853.65     45.79 o
   1   0   4      820.42      957.90     13.62 o
   2   0   4      132.46      102.20      3.88 o
   3   0   4     1972.36     2011.75     24.70 o
   4   0   4      327.73      334.24      7.30 o
   5   0   4      238.92      202.53      5.26 o
   6   0   4     1177.34     1047.47     14.13 o
   7   0   4      617.45      635.60     10.52 o
   8   0   4       68.85       88.61      4.61 o
   9   0   4      355.01      351.10      9.14 o
  10   0   4       10.88       12.26      3.40 o
  11   0   4      928.05      903.58     22.04 o
  12   0   4     1710.88     1590.84     37.06 o
  13   0   4      176.31      196.63     14.57 o
  14   0   4      524.52      512.50     30.62 o
  16   0   4       16.05       20.25     16.22 o
  17   0   4      265.24      317.63     25.35 o
  18   0   4       57.99       66.51     15.57 o
  19   0   4       37.59       46.79     13.47 o
 -23   1   4      186.16      170.78     15.82 o
 -22   1   4      437.11      484.78     22.05 o
 -21   1   4      193.14      243.02     12.50 o
 -20   1   4       70.55       89.06     15.07 o
 -19   1   4       44.76       60.01      6.62 o
 -18   1   4       10.41       27.69      4.90 o
 -17   1   4      433.05      466.89     13.14 o
 -16   1   4      540.03      502.63     12.38 o
 -15   1   4      790.74      766.42     12.14 o
 -14   1   4     1756.48     1633.40     18.79 o
 -13   1   4       14.80       18.26      2.45 o
 -12   1   4      123.24      138.85      4.48 o
 -11   1   4      316.29      341.98      5.96 o
 -10   1   4      157.28      153.90      3.97 o
  -9   1   4      950.75      996.55     10.11 o
  -8   1   4     7745.93     7411.58     55.77 o
  -7   1   4     3464.86     3319.34     27.87 o
  -6   1   4     3222.07     3016.22     23.57 o
  -5   1   4     6701.85     6457.59     50.28 o
  -4   1   4     1347.89     1322.07     16.57 o
  -3   1   4    35301.34    34528.98    266.29 o
  -2   1   4     4898.60     4995.92     39.01 o
  -1   1   4    26806.97    27283.50    205.75 o
   0   1   4     1039.83     1096.74     10.50 o
   1   1   4       14.21       39.39      2.18 o
   2   1   4      769.48      902.88      9.28 o
   3   1   4     2036.05     1908.95     16.29 o
   4   1   4        0.17        0.52      1.62 o
   5   1   4     3270.55     3388.96     26.81 o
   6   1   4        0.79        0.30      1.32 o
   7   1   4        0.48        0.16      1.18 o
   8   1   4        5.37       10.69      1.76 o
   9   1   4     2951.74     2674.73     27.88 o
  10   1   4     1776.93     1664.20     20.79 o
  11   1   4        1.47        8.09      3.18 o
  12   1   4      986.55      962.10     16.58 o
  13   1   4       18.53       36.42      6.43 o
  14   1   4       46.38       54.15     10.03 o
  15   1   4        0.87       -1.75      7.97 o
  16   1   4      260.58      316.77     15.97 o
  17   1   4       10.41        7.74     13.68 o
  18   1   4      363.56      357.80     23.16 o
  19   1   4       13.60       28.79     36.14 o
 -22   2   4        2.59        9.41      8.72 o
 -21   2   4       37.96       83.11     21.66 o
 -20   2   4        2.12       -5.15      6.60 o
 -19   2   4      488.36      557.33     18.62 o
 -18   2   4       15.77        9.05      4.16 o
 -17   2   4      280.36      292.78      9.41 o
 -16   2   4        8.61       14.78      3.51 o
 -15   2   4      222.68      207.18      7.79 o
 -14   2   4      232.58      252.79      7.14 o
 -13   2   4     4327.01     4269.48     41.84 o
 -12   2   4      513.35      493.93      9.75 o
 -11   2   4      473.60      476.43      8.85 o
 -10   2   4     4580.18     4430.62     40.86 o
  -9   2   4      569.13      577.25      9.03 o
  -8   2   4     2973.25     2864.33     27.06 o
  -7   2   4      238.58      202.83      4.16 o
  -6   2   4       19.30       22.13      1.76 o
  -5   2   4     2589.03     2595.00     21.82 o
  -4   2   4     1568.76     1463.87     13.94 o
  -3   2   4      391.96      349.00      5.66 o
  -2   2   4      253.37      287.94      4.85 o
  -1   2   4      862.54      766.44      8.47 o
   0   2   4      290.97      277.89      3.81 o
   1   2   4      122.44      154.36      3.05 o
   2   2   4      289.79      331.80      5.57 o
   3   2   4        5.69       22.03      1.87 o
   4   2   4        0.04       -0.06      1.28 o
   5   2   4     1750.87     1602.79     17.35 o
   6   2   4      496.13      481.03      7.86 o
   7   2   4       10.64        5.24      2.23 o
   8   2   4        2.39        4.57      2.11 o
   9   2   4      318.32      293.24      7.15 o
  10   2   4     1142.86     1023.09     15.44 o
  11   2   4       65.88       55.17      4.72 o
  12   2   4      571.29      551.92     18.27 o
  13   2   4       18.35       22.77      4.94 o
  14   2   4      585.67      626.37     18.96 o
  15   2   4      601.83      697.72     24.33 o
  16   2   4      674.98      873.88     44.97 o
  17   2   4      236.08      314.64     28.76 o
  18   2   4       84.87      196.77     28.00 o
 -21   3   4       25.31       45.27     20.86 o
 -20   3   4      227.57      244.86     30.38 o
 -19   3   4       31.66        3.84     11.27 o
 -18   3   4       47.03       53.51      7.59 o
 -17   3   4       12.76       29.44      6.76 o
 -16   3   4      186.53      185.69     10.10 o
 -15   3   4      324.83      319.86     12.10 o
 -14   3   4      281.12      287.43     11.06 o
 -13   3   4      171.64      187.39      8.45 o
 -12   3   4        1.32       -1.10      2.79 o
 -11   3   4       95.28      102.57      6.99 o
 -10   3   4      351.45      332.45      9.60 o
  -9   3   4      389.05      338.01      9.89 o
  -8   3   4      975.71      947.85     15.22 o
  -7   3   4      702.78      678.85      9.91 o
  -6   3   4      323.07      305.23      6.23 o
  -5   3   4      220.65      213.38      5.88 o
  -4   3   4      776.76      791.54     19.37 o
  -3   3   4     1948.67     1895.48     23.41 o
  -2   3   4      259.09      250.41      6.39 o
  -1   3   4        1.92        5.45      2.27 o
   0   3   4        6.87        9.33      1.80 o
   1   3   4      918.82      888.85     12.21 o
   2   3   4       10.31       11.54      1.92 o
   3   3   4     2265.39     2075.77     20.84 o
   4   3   4      614.95      555.81     10.32 o
   5   3   4      111.26      114.03      6.53 o
   6   3   4      447.60      419.16     11.00 o
   7   3   4       39.89       37.00      4.88 o
   8   3   4        2.63        3.52      3.22 o
   9   3   4        4.74       -0.45      3.24 o
  10   3   4      246.96      265.22     10.89 o
  11   3   4      298.98      302.39     11.92 o
  12   3   4      922.05      868.18     22.19 o
  13   3   4      102.77       94.02     10.10 o
  14   3   4        8.52       18.23      8.75 o
  15   3   4        3.19       -6.02     11.49 o
  16   3   4      300.11      345.88     23.39 o
  17   3   4      144.73      223.55     26.40 o
 -20   4   4        0.15       14.09     32.73 o
 -19   4   4       13.10        4.04      8.61 o
 -18   4   4        7.09       -5.80      7.42 o
 -17   4   4      138.68      131.49     13.00 o
 -16   4   4      336.19      333.78     15.76 o
 -15   4   4        0.90       -1.78      5.70 o
 -14   4   4      123.17      102.81     10.80 o
 -13   4   4       16.20       28.54      9.31 o
 -12   4   4      313.63      307.35     12.75 o
 -11   4   4        5.63        2.07      4.37 o
 -10   4   4       36.73       52.02      5.61 o
  -9   4   4        0.87       -0.42      2.41 o
  -8   4   4      131.48      127.24      7.17 o
  -7   4   4      544.27      518.51     11.59 o
  -6   4   4      315.41      302.59      7.83 o
  -5   4   4       51.21       59.24      4.63 o
  -4   4   4       79.86       94.67      9.70 o
  -3   4   4     1609.91     1830.51     62.51 o
  -2   4   4      954.22     1152.60    124.87 o
  -1   4   4      234.51      516.06     30.42 o
   0   4   4      639.62      643.87     14.42 o
   1   4   4       26.22       27.18      5.13 o
   2   4   4      337.45      338.67      8.99 o
   3   4   4      281.66      290.35      8.10 o
   4   4   4        0.12       -1.09      2.58 o
   5   4   4      175.79      168.46      6.69 o
   6   4   4      787.59      817.85     20.27 o
   7   4   4       12.40        4.14      4.79 o
   8   4   4      429.89      405.47     14.94 o
   9   4   4      524.05      476.23     15.49 o
  10   4   4       63.33       55.90      9.45 o
  11   4   4        7.12        5.83      5.75 o
  12   4   4      381.97      407.45     18.55 o
  13   4   4      292.49      268.08     16.86 o
  14   4   4        4.39        0.29      7.47 o
  15   4   4      322.35      361.14     20.30 o
  16   4   4       76.94       75.60     12.75 o
 -18   5   4        2.12       -2.76     18.86 o
 -17   5   4        2.29       -8.87      8.87 o
 -16   5   4        6.03       10.36      6.69 o
 -15   5   4       25.01       12.29      7.29 o
 -14   5   4       34.06       20.90      7.57 o
 -13   5   4       11.42        4.94      6.14 o
 -12   5   4       74.51       80.34      9.75 o
 -11   5   4      111.22       92.31     10.12 o
 -10   5   4       13.58        2.64      5.33 o
  -9   5   4        0.22       -1.01      3.94 o
  -8   5   4      218.33      227.65     10.37 o
  -7   5   4       16.24       14.70      4.27 o
  -6   5   4       28.31       32.45      5.56 o
  -5   5   4      315.03      341.35     13.46 o
  -4   5   4        0.48       61.06     20.74 o
  -3   5   4      619.75      823.45    109.52 o
  -2   5   4     1640.64     1726.06     59.59 o
  -1   5   4       64.11       71.68      8.79 o
   0   5   4       56.42       63.47      7.68 o
   1   5   4      105.47      113.75      8.29 o
   2   5   4      264.61      259.00      9.73 o
   3   5   4       43.71       38.13      5.93 o
   4   5   4        6.77        4.81      4.48 o
   5   5   4       76.28       70.15      7.85 o
   6   5   4        2.22        1.63      4.82 o
   7   5   4        4.21       -2.73      4.41 o
   8   5   4       96.59       88.29     13.70 o
   9   5   4       61.53       56.13      9.07 o
  10   5   4      226.11      241.86     21.69 o
  11   5   4      259.25      262.27     16.12 o
  12   5   4      111.77      126.81     13.33 o
  13   5   4       54.23       53.00     10.45 o
  14   5   4        0.63       -2.39      6.69 o
 -14   6   4        5.07        7.12      7.98 o
 -13   6   4        0.80        3.31      6.42 o
 -12   6   4        0.07        1.64      5.98 o
 -11   6   4       49.26       51.10     10.58 o
 -10   6   4       51.82       47.38      8.59 o
  -9   6   4       20.72       16.63      6.31 o
  -8   6   4        3.08        8.84      5.66 o
  -7   6   4       17.61       13.73      5.97 o
  -6   6   4       71.30       75.16     11.13 o
  -5   6   4       21.91       21.72     10.32 o
  -4   6   4       57.24       61.86     10.05 o
  -3   6   4        2.24       -1.84      7.52 o
  -2   6   4      153.53      193.57     13.85 o
  -1   6   4        0.85       16.69      7.53 o
   0   6   4      226.93      242.29     17.70 o
   1   6   4       24.27       25.93      6.77 o
   2   6   4       68.67       85.38     11.83 o
   3   6   4       17.22       12.21      5.76 o
   4   6   4       90.29       92.03      9.59 o
   5   6   4        1.35        2.10      5.75 o
   6   6   4       40.78       19.66      6.96 o
   7   6   4       11.77       10.44      6.81 o
   8   6   4       32.62       44.44      9.07 o
   9   6   4        5.79        8.32      7.03 o
  10   6   4        7.67       10.90      7.48 o
  11   6   4        6.07        8.53      6.96 o
  -9   7   4       72.54       81.04     11.08 o
  -8   7   4       51.18       51.93      8.97 o
  -7   7   4       58.27       53.23      9.28 o
  -6   7   4       64.42       63.58     11.91 o
  -5   7   4       87.04       77.50     12.67 o
  -4   7   4        8.25       19.35     11.87 o
  -3   7   4       78.65      113.95     16.28 o
  -2   7   4      544.59      620.06     23.17 o
  -1   7   4        5.33       17.67     12.35 o
   0   7   4        5.71        5.28     15.25 o
   1   7   4      121.28      125.76     15.02 o
   2   7   4       36.35       55.02     11.37 o
   3   7   4       39.46       31.65     10.58 o
   4   7   4       12.20        1.67      6.29 o
   5   7   4        4.04        1.69      6.07 o
   6   7   4       67.67       60.96      9.74 o
 -23   1   5       13.47       28.69      9.69 o
 -22   1   5        9.42        8.06      5.80 o
 -21   1   5       23.79       22.71      5.95 o
 -20   1   5       11.12       11.40      4.56 o
 -19   1   5        3.68        8.12      3.71 o
 -18   1   5        5.82        7.90      5.05 o
 -17   1   5      279.99      239.31      9.06 o
 -16   1   5        9.86       16.15      3.76 o
 -15   1   5      155.96      139.71      5.83 o
 -14   1   5     2020.17     1907.51     20.30 o
 -13   1   5      557.53      579.07      9.18 o
 -12   1   5       37.32       36.64      2.82 o
 -11   1   5      446.97      479.67      7.52 o
 -10   1   5     1030.42     1122.19     12.23 o
  -9   1   5      262.73      297.96      5.43 o
  -8   1   5      217.43      206.65      4.03 o
  -7   1   5     1116.92     1197.11     11.11 o
  -6   1   5       42.49       46.62      2.03 o
  -5   1   5      845.54      887.58      8.46 o
  -4   1   5      331.87      380.93      4.68 o
  -3   1   5      508.96      605.88      6.20 o
  -2   1   5    17367.83    19125.14    172.09 o
  -1   1   5     2980.50     3130.60     29.40 o
   0   1   5     1326.39     1336.64     11.90 o
   1   1   5     7026.65     7487.34     59.92 o
   2   1   5       92.37       78.86      2.70 o
   3   1   5      467.49      401.58      5.79 o
   4   1   5       54.55       87.05      3.11 o
   5   1   5       36.87       46.14      2.61 o
   6   1   5     1448.32     1500.29     15.71 o
   7   1   5      540.18      466.52      7.68 o
   8   1   5       90.06      101.65      4.43 o
   9   1   5       62.78       64.29      4.50 o
  10   1   5      873.14      842.77     13.41 o
  11   1   5      248.43      234.54      8.45 o
  12   1   5      140.28      150.52     10.46 o
  13   1   5       17.57       13.51      7.85 o
  14   1   5      109.72      124.84     18.28 o
  15   1   5       39.78       45.68     10.00 o
  16   1   5       10.60       14.41      8.15 o
  17   1   5       92.32      113.99     18.74 o
  18   1   5        2.60        9.42     17.69 o
 -22   2   5      171.17      219.07     20.48 o
 -21   2   5       70.60       68.93     18.03 o
 -20   2   5       13.91       30.87      6.33 o
 -19   2   5       63.19       60.34      6.12 o
 -18   2   5        4.46        6.50      3.84 o
 -17   2   5       25.97       22.87      5.01 o
 -16   2   5      329.19      315.95     10.73 o
 -15   2   5       32.12       18.21      4.08 o
 -14   2   5       46.86       44.63      3.97 o
 -13   2   5        6.89        8.35      2.59 o
 -12   2   5      579.21      538.30      9.81 o
 -11   2   5      510.98      482.59      8.94 o
 -10   2   5      325.79      305.09      6.58 o
  -9   2   5       17.07       12.67      2.03 o
  -8   2   5      204.20      236.94      4.71 o
  -7   2   5      441.68      468.53      6.38 o
  -6   2   5     1603.24     1591.19     14.17 o
  -5   2   5      350.68      264.81      4.32 o
  -4   2   5     1438.53     1424.30     12.91 o
  -3   2   5     2112.14     2204.11     20.22 o
  -2   2   5        9.17       13.45      1.78 o
  -1   2   5        3.52        1.03      0.68 o
   0   2   5       28.30       25.64      1.41 o
   1   2   5      353.55      400.03      5.08 o
   2   2   5      301.01      288.22      4.97 o
   3   2   5      553.81      595.15      8.17 o
   4   2   5      224.89      202.45      5.02 o
   5   2   5     2221.97     2067.12     20.89 o
   6   2   5      705.19      690.45     10.30 o
   7   2   5      610.30      548.13      9.67 o
   8   2   5      285.69      256.04      6.91 o
   9   2   5     1238.07     1150.74     16.39 o
  10   2   5      601.93      538.74     11.37 o
  11   2   5        0.68        7.74      4.22 o
  12   2   5       22.75       29.53      6.48 o
  13   2   5       95.39      119.27     11.45 o
  14   2   5      139.51      148.79     13.07 o
  15   2   5        4.52       10.28     10.34 o
  16   2   5       46.80       48.48     20.15 o
  17   2   5        0.05       35.75     23.48 o
  18   2   5        8.12       42.18     18.39 o
 -21   3   5       87.97      123.12     23.24 o
 -20   3   5       10.64       -0.36     14.11 o
 -19   3   5      202.97      249.92     20.75 o
 -18   3   5       32.49       32.01     10.91 o
 -17   3   5      104.60       89.44      7.80 o
 -16   3   5       26.47       29.13      8.53 o
 -15   3   5       18.52       15.97      4.83 o
 -14   3   5      220.01      214.06      9.52 o
 -13   3   5      125.24      126.61      7.19 o
 -12   3   5      533.20      493.54     11.24 o
 -11   3   5      266.75      278.89      8.74 o
 -10   3   5       22.48       14.68      3.36 o
  -9   3   5      606.66      548.46     12.94 o
  -8   3   5      754.53      712.06     12.19 o
  -7   3   5      343.93      348.76      6.53 o
  -6   3   5      183.05      180.42      4.58 o
  -5   3   5      514.75      566.53     10.01 o
  -4   3   5      497.01      500.46      9.21 o
  -3   3   5       52.30       56.58      4.58 o
  -2   3   5        5.65        2.58      1.80 o
  -1   3   5      861.38      833.52     12.34 o
   0   3   5      219.21      213.14      6.61 o
   1   3   5      406.60      349.16      6.11 o
   2   3   5     1631.61     1478.48     15.19 o
   3   3   5       12.44       17.72      2.90 o
   4   3   5       36.11       33.42      3.31 o
   5   3   5       96.37       83.61      5.76 o
   6   3   5       65.44       61.60      5.53 o
   7   3   5       97.97       85.99      6.25 o
   8   3   5      593.03      539.82     13.21 o
   9   3   5      592.32      574.48     17.29 o
  10   3   5     1213.61     1138.04     23.00 o
  11   3   5      446.33      447.60     14.27 o
  12   3   5        9.79       10.85      5.41 o
  13   3   5        0.05       18.55      9.32 o
  14   3   5       35.22       38.69      9.50 o
  15   3   5      329.92      342.47     20.75 o
  16   3   5       99.92       81.23     21.10 o
  17   3   5        3.04       82.68     30.89 o
 -20   4   5      392.45      351.16     33.05 o
 -19   4   5       27.69       20.03      8.57 o
 -18   4   5       51.94       53.24     10.07 o
 -17   4   5       10.16        7.51      6.54 o
 -16   4   5       90.99       82.94     10.78 o
 -15   4   5      179.60      176.56     13.74 o
 -14   4   5      530.07      517.98     19.67 o
 -13   4   5      473.29      473.58     16.26 o
 -12   4   5      203.37      187.26     12.50 o
 -11   4   5      285.99      267.73     10.71 o
 -10   4   5      122.84      102.55      8.18 o
  -9   4   5      197.36      231.48      8.90 o
  -8   4   5      104.51       97.47      6.31 o
  -7   4   5      229.93      208.27      7.28 o
  -6   4   5      316.39      322.48     16.56 o
  -5   4   5     2314.11     2287.73     35.57 o
  -4   4   5      314.16      337.42     12.53 o
  -3   4   5       89.32      135.87     31.33 o
  -2   4   5        8.30       10.78      6.10 o
  -1   4   5        0.53       14.25     15.14 o
   0   4   5      274.74      285.60     11.20 o
   1   4   5        0.07        2.80      3.92 o
   2   4   5       15.74       15.65      3.07 o
   3   4   5      789.09      800.66     15.36 o
   4   4   5     2211.21     2093.73     29.71 o
   5   4   5     1094.20      953.13     16.99 o
   6   4   5      156.58      152.32     10.22 o
   7   4   5      341.36      312.36     13.21 o
   8   4   5      559.97      548.92     17.59 o
   9   4   5      101.66       87.19     10.96 o
  10   4   5      402.18      420.62     18.08 o
  11   4   5       61.76       84.89     10.50 o
  12   4   5        1.67       -3.62      5.28 o
  13   4   5      207.28      232.78     16.75 o
  14   4   5       55.11       40.94      9.69 o
  15   4   5       16.00        4.69      6.94 o
 -18   5   5      412.64      433.87     21.72 o
 -17   5   5      283.25      294.21     18.55 o
 -16   5   5      219.19      222.39     16.21 o
 -15   5   5      173.08      169.91     14.69 o
 -14   5   5       77.22       54.43      9.25 o
 -13   5   5      168.75      138.92     12.41 o
 -12   5   5       30.48       26.56      6.99 o
 -11   5   5       22.06       23.03      6.35 o
 -10   5   5       29.07       20.50      5.56 o
  -9   5   5      475.81      464.87     14.53 o
  -8   5   5      181.00      173.85      8.99 o
  -7   5   5      179.69      193.36      9.39 o
  -6   5   5       45.16       53.18      6.62 o
  -5   5   5      145.50      178.73     11.44 o
  -4   5   5      173.22      464.44    234.34 o
  -3   5   5     2852.92     3010.01     67.81 o
  -2   5   5     1102.44     1389.84    198.57 o
  -1   5   5      133.99      164.56     13.20 o
   0   5   5      464.40      503.44     19.11 o
   1   5   5      707.24      756.33     24.56 o
   2   5   5      363.72      372.45     16.37 o
   3   5   5       22.85       24.31      7.08 o
   4   5   5        5.85       -0.08      4.22 o
   5   5   5       62.15       81.02      9.37 o
   6   5   5        6.01        0.42      4.83 o
   7   5   5      116.68      100.23     10.35 o
   8   5   5      593.58      630.89     24.62 o
   9   5   5       14.55       13.73      6.84 o
  10   5   5       25.47       27.58      7.83 o
  11   5   5        3.03       -6.25      6.25 o
  12   5   5       47.12       39.68     12.69 o
  13   5   5       11.01       18.46      8.37 o
 -15   6   5       30.39       41.04      9.42 o
 -14   6   5       77.27       68.13     10.29 o
 -13   6   5      259.19      281.95     16.58 o
 -12   6   5      286.27      309.89     16.52 o
 -11   6   5      106.80       92.97     10.73 o
 -10   6   5      144.36      126.30     11.73 o
  -9   6   5        7.48       11.66      5.94 o
  -8   6   5      288.60      288.87     14.20 o
  -7   6   5      295.36      327.44     20.52 o
  -6   6   5      434.58      500.08     23.24 o
  -5   6   5      348.24      413.90     21.09 o
  -4   6   5      170.72      189.56     18.19 o
  -3   6   5      334.18      372.61     16.74 o
  -2   6   5      115.83      143.49     12.47 o
  -1   6   5       25.83       25.65      7.26 o
   0   6   5      269.36      250.95     18.48 o
   1   6   5      115.00      127.02     13.96 o
   2   6   5      150.64      155.27     15.28 o
   3   6   5      492.78      522.57     22.14 o
   4   6   5       98.09      122.54     11.08 o
   5   6   5        3.58       -1.24      5.48 o
   6   6   5       38.99       35.79      8.13 o
   7   6   5       26.93       14.36      7.35 o
   8   6   5       15.24        0.08      6.94 o
   9   6   5        2.14        1.45      7.05 o
  10   6   5      158.49      147.96     14.07 o
  -9   7   5      257.63      241.50     17.01 o
  -8   7   5        1.35        6.37      8.11 o
  -7   7   5      235.27      268.86     21.14 o
  -6   7   5       24.30       30.23      9.52 o
  -5   7   5        6.23       23.84     12.57 o
  -4   7   5        0.53       27.33     10.14 o
  -3   7   5      652.24      726.94     29.23 o
  -2   7   5      226.56      351.71     29.17 o
  -1   7   5        6.12       37.21     31.27 o
   0   7   5       13.13       13.36      9.59 o
   1   7   5      175.65      194.52     19.52 o
   2   7   5      173.58      177.09     17.96 o
   3   7   5       12.52       14.61      8.85 o
   4   7   5      120.15      131.71     12.12 o
   5   7   5       55.11       46.60      8.85 o
 -24   0   6        3.95       -2.64     14.60 o
 -23   0   6      159.47      177.05     23.35 o
 -22   0   6      458.77      487.08     24.19 o
 -21   0   6       96.49      129.23     24.82 o
 -20   0   6       28.75       20.46     11.62 o
 -19   0   6      626.46      643.53     22.62 o
 -18   0   6      359.70      429.49     28.25 o
 -17   0   6     1349.18     1345.56     38.69 o
 -16   0   6     2711.01     2630.87     43.85 o
 -15   0   6      289.21      285.92     10.32 o
 -14   0   6     2428.07     2341.82     32.79 o
 -13   0   6      460.67      458.49      9.82 o
 -12   0   6       27.79       24.65      3.13 o
 -11   0   6      981.88      977.33     15.17 o
 -10   0   6     3255.63     3206.16     33.29 o
  -9   0   6     1310.78     1425.34     17.02 o
  -8   0   6      354.22      335.21      6.37 o
  -7   0   6      848.02      802.35     10.71 o
  -6   0   6     1482.21     1717.73     19.38 o
  -5   0   6       78.93       65.99      3.51 o
  -4   0   6     2606.32     4055.30    137.07 o
  -3   0   6      135.40      247.20      5.42 o
  -2   0   6      155.25      254.36     10.38 o
  -1   0   6     9096.24    10904.83    356.52 o
   0   0   6       39.16       60.92      3.91 o
   1   0   6      747.04      730.95     11.81 o
   2   0   6     3194.87     2862.51     39.56 o
   3   0   6     1527.58     1641.54     21.79 o
   4   0   6        3.96       -1.37      1.64 o
   5   0   6       12.44       23.14      2.48 o
   6   0   6        0.59        4.46      1.90 o
   7   0   6      276.91      269.98      7.74 o
   8   0   6      339.80      318.43     11.31 o
   9   0   6      367.27      325.85     12.71 o
  10   0   6      277.94      250.77     11.99 o
  11   0   6      223.06      262.41     14.89 o
  12   0   6       11.75       28.48     11.89 o
  13   0   6      132.65      156.31     21.05 o
  14   0   6        0.17        2.89     12.11 o
  15   0   6       92.35       75.08     17.35 o
  16   0   6       58.79       77.23     33.27 o
  17   0   6       65.92       68.27     15.31 o
  18   0   6      312.24      330.95     26.79 o
 -23   1   6      487.53      593.22     19.83 o
 -22   1   6        7.86       14.98      5.19 o
 -21   1   6      108.95      110.51      9.71 o
 -20   1   6      232.64      246.95     11.33 o
 -19   1   6      577.47      551.32     21.85 o
 -18   1   6        5.07        5.43      5.85 o
 -17   1   6      629.75      541.25     13.07 o
 -16   1   6      253.83      242.29      8.32 o
 -15   1   6      881.84      787.37     12.27 o
 -14   1   6     1243.49     1196.33     14.67 o
 -13   1   6     4386.53     4268.09     36.40 o
 -12   1   6     2115.95     1992.98     20.09 o
 -11   1   6     2000.59     1940.97     17.14 o
 -10   1   6     1391.17     1307.32     13.49 o
  -9   1   6      812.60      795.01      9.04 o
  -8   1   6       99.13      111.96      2.90 o
  -7   1   6      528.34      579.69      6.47 o
  -6   1   6      136.71      120.33      2.91 o
  -5   1   6      359.92      455.67      5.82 o
  -4   1   6        0.39        4.51      1.04 o
  -3   1   6      208.81      156.10      2.86 o
  -2   1   6      112.67      128.44      3.25 o
  -1   1   6      109.93      148.93      3.65 o
   0   1   6     2491.72     2474.19     23.42 o
   1   1   6     1268.40     1266.35     12.30 o
   2   1   6      423.97      447.41      6.08 o
   3   1   6        0.81        1.48      1.05 o
   4   1   6     1480.98     1417.88     14.59 o
   5   1   6      362.79      355.99      5.77 o
   6   1   6     3268.97     3035.29     27.91 o
   7   1   6      102.87       92.78      4.55 o
   8   1   6      171.42      180.21      6.02 o
   9   1   6      137.85      147.35      5.71 o
  10   1   6     1087.72     1016.85     17.19 o
  11   1   6       12.72       12.15      4.58 o
  12   1   6       92.81       76.06      8.22 o
  13   1   6      622.38      606.07     21.10 o
  14   1   6      107.84      120.86     15.04 o
  15   1   6      712.80      751.01     32.30 o
  16   1   6      278.28      311.25     21.93 o
  17   1   6       90.34      143.46     17.67 o
  18   1   6      269.53      345.37     20.28 o
 -23   2   6        6.60       15.86     10.25 o
 -22   2   6      217.69      283.41     19.62 o
 -21   2   6       58.19       66.05      8.49 o
 -20   2   6        2.13        6.95      4.00 o
 -19   2   6       12.04       25.46      4.74 o
 -18   2   6      107.00      141.18      8.46 o
 -17   2   6       13.12        9.40      3.47 o
 -16   2   6     1629.45     1590.90     23.50 o
 -15   2   6       90.26      125.94      6.20 o
 -14   2   6       37.13       31.83      3.66 o
 -13   2   6     1577.67     1475.07     20.23 o
 -12   2   6        2.36        2.29      2.31 o
 -11   2   6      166.21      183.48      6.11 o
 -10   2   6       65.37       69.29      4.07 o
  -9   2   6      164.01      144.31      4.24 o
  -8   2   6      595.63      542.63      7.43 o
  -7   2   6     4021.57     3905.34     32.02 o
  -6   2   6     3252.90     3355.91     28.56 o
  -5   2   6      802.66      693.05      7.56 o
  -4   2   6      126.21      103.19      2.63 o
  -3   2   6     3349.09     3500.16     26.38 o
  -2   2   6     1513.35     1593.90     13.11 o
  -1   2   6       21.26        7.96      1.06 o
   0   2   6      207.70      245.42      3.71 o
   1   2   6      618.43      565.48      6.62 o
   2   2   6      570.80      509.40      6.99 o
   3   2   6      415.98      402.21      7.08 o
   4   2   6       28.67       28.78      2.82 o
   5   2   6     1119.98     1141.30     14.76 o
   6   2   6      222.66      194.95      6.16 o
   7   2   6     1210.88     1179.11     17.44 o
   8   2   6     3591.67     3539.65     40.07 o
   9   2   6      694.81      680.52     13.33 o
  10   2   6      274.50      278.44      8.93 o
  11   2   6     1128.20     1100.25     20.94 o
  12   2   6      849.37      899.03     21.15 o
  13   2   6       34.71       38.22      7.78 o
  14   2   6        1.89        8.42      7.60 o
  15   2   6       58.26       40.99     11.58 o
  16   2   6        2.75       85.62     43.47 o
  17   2   6        0.10       46.57     32.83 o
 -22   3   6       34.96       14.66     17.32 o
 -21   3   6        9.32       30.34     12.22 o
 -20   3   6      196.40      227.71     19.48 o
 -19   3   6       87.42      115.06     12.39 o
 -18   3   6      159.57      156.73     10.75 o
 -17   3   6      114.78      126.48      9.56 o
 -16   3   6      134.33      146.17     10.33 o
 -15   3   6        7.78       13.22      4.81 o
 -14   3   6       18.48       13.91      4.24 o
 -13   3   6       70.92       74.60      5.69 o
 -12   3   6      442.36      422.83     10.95 o
 -11   3   6       24.02       25.24      3.77 o
 -10   3   6      251.53      270.96      8.85 o
  -9   3   6     2872.20     2833.43     33.66 o
  -8   3   6      278.45      262.25      7.58 o
  -7   3   6        6.90       12.59      2.30 o
  -6   3   6       23.65       35.11      3.60 o
  -5   3   6      391.02      371.55      7.26 o
  -4   3   6      117.66      134.68      5.14 o
  -3   3   6      473.78      460.57     11.95 o
  -2   3   6      749.09      701.71     11.24 o
  -1   3   6      367.56      332.06     11.97 o
   0   3   6      975.62      949.79     11.31 o
   1   3   6      165.32      175.81      4.44 o
   2   3   6      124.69      107.06      3.59 o
   3   3   6      810.72      789.45     11.43 o
   4   3   6     2734.09     2472.99     30.97 o
   5   3   6      198.38      170.43      7.57 o
   6   3   6      780.99      734.60     15.03 o
   7   3   6      640.66      598.75     13.85 o
   8   3   6       17.98       23.98      4.43 o
   9   3   6        0.67        2.51      5.15 o
  10   3   6       27.85       38.67      7.10 o
  11   3   6       11.70       12.41      5.66 o
  12   3   6      282.32      306.77     17.11 o
  13   3   6      217.23      251.10     18.79 o
  14   3   6      446.37      465.07     31.58 o
  15   3   6      267.63      271.58     45.26 o
  16   3   6       84.65      110.24     20.39 o
 -20   4   6      137.83      155.34     17.84 o
 -19   4   6       29.89       23.20      8.57 o
 -18   4   6        4.36       -0.55      5.71 o
 -17   4   6       22.04       11.40      6.83 o
 -16   4   6      299.71      277.95     16.05 o
 -15   4   6       32.38       33.16      7.52 o
 -14   4   6     1209.14     1200.53     31.24 o
 -13   4   6      796.74      768.42     20.84 o
 -12   4   6       93.73       68.00      7.38 o
 -11   4   6       66.74       66.98      6.42 o
 -10   4   6     1242.66     1165.58     34.58 o
  -9   4   6      159.21      149.36      7.60 o
  -8   4   6        0.18        4.35      2.72 o
  -7   4   6     1458.63     1423.42     20.09 o
  -6   4   6       25.35       43.63     10.34 o
  -5   4   6      543.37      570.81     22.21 o
  -4   4   6      342.58      432.92     27.53 o
  -3   4   6      197.80      471.94     44.38 o
  -2   4   6      741.41      894.28     21.75 o
  -1   4   6      449.64      581.40     26.34 o
   0   4   6      320.02      369.15     22.72 o
   1   4   6     1606.91     1579.56     20.02 o
   2   4   6      219.97      211.36      8.07 o
   3   4   6        0.04        2.75      3.11 o
   4   4   6     2038.79     1821.34     26.03 o
   5   4   6       87.35       66.12      7.28 o
   6   4   6       71.59       49.46      7.64 o
   7   4   6      335.25      343.96     15.43 o
   8   4   6      538.71      496.50     18.88 o
   9   4   6       88.72       80.47      9.94 o
  10   4   6        0.09       -0.34      5.05 o
  11   4   6       60.29       46.22      8.94 o
  12   4   6       86.73       80.76     10.76 o
  13   4   6       13.02        8.81     10.57 o
  14   4   6       18.29       19.33      8.64 o
 -18   5   6      155.92      167.28     15.56 o
 -17   5   6       62.99       42.82      9.76 o
 -16   5   6        5.00        7.97      6.10 o
 -15   5   6       19.30       12.93      6.56 o
 -14   5   6       68.59       49.35      8.95 o
 -13   5   6       98.70       87.56     10.33 o
 -12   5   6      156.37      168.13     13.18 o
 -11   5   6       53.70       55.76      8.36 o
 -10   5   6      350.88      319.76     15.09 o
  -9   5   6      332.63      321.18     15.52 o
  -8   5   6       39.08       46.00      5.40 o
  -7   5   6       12.92       15.17      5.43 o
  -6   5   6        2.19       -1.96      4.55 o
  -5   5   6       44.32       39.47      6.33 o
  -4   5   6       19.11       35.26     10.90 o
  -3   5   6      203.59      229.30     11.04 o
  -2   5   6       46.36       72.27      8.97 o
  -1   5   6       50.00       45.85      5.85 o
   0   5   6       33.40       35.07      7.28 o
   1   5   6      194.70      206.40     19.19 o
   2   5   6        2.06       -0.68      4.23 o
   3   5   6      180.01      184.51     11.79 o
   4   5   6       16.59       18.94      5.93 o
   5   5   6       91.50       87.96      9.57 o
   6   5   6      285.35      292.49     14.85 o
   7   5   6        2.67       -2.39      5.44 o
   8   5   6       81.00       73.91      9.78 o
   9   5   6      383.70      365.40     18.08 o
  10   5   6      169.40      179.50     15.14 o
  11   5   6       10.76       20.02      7.83 o
  12   5   6       36.94       27.14      8.87 o
 -15   6   6       14.09       19.14      7.96 o
 -14   6   6       79.24       88.10     11.44 o
 -13   6   6       20.87       14.71      7.33 o
 -12   6   6        1.40        3.68      6.14 o
 -11   6   6        1.78        1.64      6.26 o
 -10   6   6      415.07      418.98     17.97 o
  -9   6   6       23.84       30.53      7.23 o
  -8   6   6       94.13       86.44     12.45 o
  -7   6   6       25.82       19.70      8.43 o
  -6   6   6       11.18       15.34      6.74 o
  -5   6   6       27.08       41.18     10.57 o
  -4   6   6       10.50        7.78      6.37 o
  -3   6   6        5.62       21.34     13.08 o
  -2   6   6      198.39      206.97     14.32 o
  -1   6   6       29.43       41.49      9.93 o
   0   6   6      119.11      136.70     14.47 o
   1   6   6      185.99      204.86     18.31 o
   2   6   6       37.79       42.81     12.31 o
   3   6   6      100.66       98.02      9.95 o
   4   6   6      153.00      139.42     11.78 o
   5   6   6      188.31      192.98     13.73 o
   6   6   6       89.90       84.35     10.44 o
   7   6   6      365.30      398.07     18.75 o
   8   6   6        0.09       -3.40      6.21 o
   9   6   6        5.50        4.49      7.52 o
  -9   7   6       61.30       60.15      9.28 o
  -8   7   6       40.86       48.93     11.53 o
  -7   7   6        2.58       -7.55      7.55 o
  -6   7   6       97.98       99.99     17.16 o
  -5   7   6       82.85       92.62     13.18 o
  -4   7   6       52.99       80.94     14.89 o
  -3   7   6       28.52       -5.09     16.37 o
  -2   7   6      209.63      259.26     34.86 o
  -1   7   6       10.90       21.18     10.89 o
   0   7   6        1.39        9.83      8.61 o
   1   7   6       41.36       41.12     10.89 o
   2   7   6       28.08       27.73     11.70 o
   3   7   6       54.12       33.93     10.44 o
   4   7   6        1.27        0.26      6.27 o
 -24   1   7       52.80       49.92      8.09 o
 -23   1   7       48.55       57.82      8.30 o
 -22   1   7      540.60      585.16     19.21 o
 -21   1   7      142.21      145.02     17.67 o
 -20   1   7       12.45       19.61      7.51 o
 -19   1   7       97.08       80.94      6.98 o
 -18   1   7      192.35      182.60     11.28 o
 -17   1   7       42.55       41.61      5.28 o
 -16   1   7        1.70        2.99      2.96 o
 -15   1   7      182.50      148.97      5.53 o
 -14   1   7      175.96      176.44      5.72 o
 -13   1   7        0.96        0.25      1.78 o
 -12   1   7       40.30       38.53      2.66 o
 -11   1   7      593.01      601.06      8.09 o
 -10   1   7        4.33        0.34      1.30 o
  -9   1   7     1337.65     1403.66     12.71 o
  -8   1   7      428.93      479.11      6.04 o
  -7   1   7       18.11       35.90      1.97 o
  -6   1   7      339.18      348.72      4.91 o
  -5   1   7       10.48       11.75      1.35 o
  -4   1   7       35.10       36.29      1.71 o
  -3   1   7      166.10      189.76      4.47 o
  -2   1   7     1383.22     1656.22     28.25 o
  -1   1   7      133.82      163.27      4.04 o
   0   1   7      913.82      930.38     11.03 o
   1   1   7      119.43      131.45      3.34 o
   2   1   7     1878.34     1978.41     19.02 o
   3   1   7      161.52      149.04      4.11 o
   4   1   7      235.92      231.21      5.36 o
   5   1   7     1703.77     1688.43     18.03 o
   6   1   7        6.69        6.65      2.09 o
   7   1   7     1236.16     1173.48     15.69 o
   8   1   7      433.43      449.22      9.49 o
   9   1   7      610.24      575.14     12.26 o
  10   1   7       12.12       26.70      5.15 o
  11   1   7        0.70        4.40      8.84 o
  12   1   7        0.23        8.17      6.83 o
  13   1   7        7.88       12.25     10.22 o
  14   1   7        1.52       13.22      8.84 o
  15   1   7      260.78      334.04     22.14 o
  16   1   7       33.35       35.05     13.34 o
  17   1   7        0.01       -3.80      8.47 o
 -23   2   7      174.84      219.42     21.55 o
 -22   2   7        0.09       28.04     15.29 o
 -21   2   7       42.09       56.40      7.04 o
 -20   2   7       45.63       58.74      6.64 o
 -19   2   7        0.03        0.87      4.03 o
 -18   2   7       23.93       22.17      5.08 o
 -17   2   7        0.73       -1.70      4.11 o
 -16   2   7      171.82      150.18      7.83 o
 -15   2   7     1374.69     1260.92     18.83 o
 -14   2   7       77.94       79.55      5.30 o
 -13   2   7      343.11      311.59      8.79 o
 -12   2   7      203.67      218.88      7.21 o
 -11   2   7     1245.28     1160.30     16.49 o
 -10   2   7        4.06        3.69      1.43 o
  -9   2   7      229.74      218.21      4.73 o
  -8   2   7      389.20      367.20      5.86 o
  -7   2   7        9.48       17.23      1.73 o
  -6   2   7      198.95      211.83      4.69 o
  -5   2   7      444.84      524.17      6.67 o
  -4   2   7     2545.44     2845.40     22.79 o
  -3   2   7     2020.66     2076.05     16.91 o
  -2   2   7     6471.50     6918.91     49.62 o
  -1   2   7      188.70      203.92      3.48 o
   0   2   7     1907.28     1834.24     16.01 o
   1   2   7      211.19      190.31      4.07 o
   2   2   7        4.85        3.32      1.61 o
   3   2   7      234.22      261.17      6.19 o
   4   2   7       98.49      121.12      5.01 o
   5   2   7      263.58      260.67      6.99 o
   6   2   7       81.28       76.71      4.92 o
   7   2   7      135.48      143.42      6.14 o
   8   2   7      383.13      325.79      9.64 o
   9   2   7       52.89       61.97      6.33 o
  10   2   7       47.80       20.81      8.10 o
  11   2   7       71.42       62.04     11.08 o
  12   2   7       18.41       46.78     18.31 o
  13   2   7      154.51      162.62     17.07 o
  14   2   7       13.49       -5.19      7.86 o
  15   2   7      103.29      108.82     19.88 o
  16   2   7      240.65      427.88     32.15 o
 -22   3   7       21.63       29.39     10.17 o
 -21   3   7      283.24      347.78     38.27 o
 -20   3   7      157.55      161.80     13.43 o
 -19   3   7       92.13       90.69     10.08 o
 -18   3   7       68.34       46.85      7.49 o
 -17   3   7        0.30       -3.74      4.75 o
 -16   3   7       55.93       54.44      6.48 o
 -15   3   7      119.52      106.62      8.52 o
 -14   3   7       77.86       70.97      5.51 o
 -13   3   7       17.07       20.45      3.66 o
 -12   3   7       34.94       28.02      3.70 o
 -11   3   7      657.45      566.20     11.93 o
 -10   3   7      187.20      173.93      6.37 o
  -9   3   7      141.76      104.95      4.76 o
  -8   3   7     1066.45      955.72     13.81 o
  -7   3   7      906.10      817.64     11.04 o
  -6   3   7     1442.24     1486.13     19.07 o
  -5   3   7     4006.69     3833.91     36.59 o
  -4   3   7      980.20      964.88     14.36 o
  -3   3   7       83.51      108.32      7.70 o
  -2   3   7      728.58      724.35     11.58 o
  -1   3   7        8.50        4.48      1.96 o
   0   3   7        2.96        3.00      1.35 o
   1   3   7       40.43       38.88      2.53 o
   2   3   7     1114.49     1022.11     13.40 o
   3   3   7      461.20      454.41      9.45 o
   4   3   7      124.41      150.90      6.94 o
   5   3   7        0.63        1.04      3.91 o
   6   3   7        3.76        4.24      3.89 o
   7   3   7        7.05        4.15      3.61 o
   8   3   7      156.84      157.48     11.06 o
   9   3   7       73.41       81.38      9.11 o
  10   3   7      556.56      551.19     17.32 o
  11   3   7      157.27      131.18     10.79 o
  12   3   7        0.56        3.49      8.51 o
  13   3   7      384.21      424.95     29.95 o
  14   3   7       10.96       -6.72     12.15 o
  15   3   7       65.10       74.59     19.00 o
 -20   4   7       31.79       36.82      9.26 o
 -19   4   7       44.41       39.32      8.63 o
 -18   4   7       88.14       96.88     10.87 o
 -17   4   7      804.25      871.70     44.68 o
 -16   4   7      204.08      188.27     14.53 o
 -15   4   7       98.81       92.11     11.32 o
 -14   4   7      166.82      141.91     14.43 o
 -13   4   7      350.79      338.44     14.86 o
 -12   4   7      663.04      640.23     16.74 o
 -11   4   7      133.84      112.84      8.73 o
 -10   4   7        1.38       -2.46      3.67 o
  -9   4   7      723.86      665.65     14.77 o
  -8   4   7       65.59       63.01      4.88 o
  -7   4   7        3.13        4.11      2.91 o
  -6   4   7      348.52      349.39      9.64 o
  -5   4   7       10.55       19.16      5.66 o
  -4   4   7        0.08      741.72    576.99 o
  -3   4   7     4602.18     4789.79    101.81 o
  -2   4   7     1022.40     1379.52    220.35 o
  -1   4   7      416.66      575.87     49.82 o
   0   4   7     1569.12     1518.57     26.03 o
   1   4   7      391.04      389.18     10.29 o
   2   4   7     1010.10      908.29     16.86 o
   3   4   7       75.79       53.87      6.89 o
   4   4   7      387.87      299.55     10.35 o
   5   4   7       82.85       65.76      8.45 o
   6   4   7      116.98      117.79     11.07 o
   7   4   7      105.86      126.12     11.15 o
   8   4   7       59.32       58.43      8.82 o
   9   4   7       70.63       70.38      9.57 o
  10   4   7      109.56      123.59     12.41 o
  11   4   7       80.34       80.70     11.05 o
  12   4   7       79.74       94.40     12.87 o
  13   4   7       20.30       24.87      9.38 o
  14   4   7      136.50      156.99     30.35 o
 -18   5   7        8.04       12.08      7.18 o
 -17   5   7       19.30       20.99      7.90 o
 -16   5   7       87.11       68.57     14.49 o
 -15   5   7      651.23      628.46     23.31 o
 -14   5   7      378.09      333.76     20.83 o
 -13   5   7       25.93       29.97      7.75 o
 -12   5   7       13.16        9.76      6.15 o
 -11   5   7        5.66        2.04      4.89 o
 -10   5   7       54.40       29.13      6.41 o
  -9   5   7       64.98       60.23      9.03 o
  -8   5   7      486.94      483.97     12.67 o
  -7   5   7      161.56      183.51     10.98 o
  -6   5   7       29.83       60.49      7.04 o
  -5   5   7      371.97      411.18     15.88 o
  -4   5   7      191.71      243.07     62.23 o
  -3   5   7       37.22       52.40      9.14 o
  -2   5   7      120.81      136.32     10.74 o
  -1   5   7        0.43        9.59      6.58 o
   0   5   7      315.99      319.78     18.09 o
   1   5   7        8.49       12.80      5.15 o
   2   5   7       96.67       95.42      8.80 o
   3   5   7      509.89      489.23     17.48 o
   4   5   7      323.11      286.48     15.56 o
   5   5   7      203.23      195.97     13.28 o
   6   5   7        0.20       -2.04      4.77 o
   7   5   7       72.93       80.25     10.20 o
   8   5   7      209.67      229.00     15.65 o
   9   5   7        1.80        1.53      6.06 o
  10   5   7        1.67       -5.53      5.96 o
  11   5   7       51.17       37.33      9.52 o
  12   5   7      100.94       81.28     31.32 o
 -15   6   7       34.80       27.66      8.72 o
 -14   6   7      190.62      170.87     24.68 o
 -13   6   7       86.47       73.82     10.70 o
 -12   6   7      193.21      195.61     19.26 o
 -11   6   7      276.94      272.19     16.21 o
 -10   6   7      140.33      127.19     11.43 o
  -9   6   7      349.61      361.96     20.01 o
  -8   6   7        3.02       11.43      6.89 o
  -7   6   7        6.01       20.82      7.55 o
  -6   6   7       73.98       92.36     12.70 o
  -5   6   7       27.53       36.88     10.72 o
  -4   6   7        5.12       11.69      9.34 o
  -3   6   7       40.39       64.68     14.44 o
  -2   6   7      353.11      341.57     20.33 o
  -1   6   7       90.77       80.25     12.20 o
   0   6   7       53.54       46.46      9.96 o
   1   6   7      219.31      223.85     18.76 o
   2   6   7       54.92       56.58      8.17 o
   3   6   7       24.30       19.12      6.43 o
   4   6   7        6.08       -1.39      5.24 o
   5   6   7        1.86       -7.33      7.81 o
   6   6   7        3.56       -0.22      6.19 o
   7   6   7      110.46       97.60     11.75 o
   8   6   7      329.51      364.31     21.08 o
  -9   7   7       33.96       26.93      9.89 o
  -8   7   7       97.87      113.55     15.39 o
  -7   7   7       17.47       18.58      9.10 o
  -6   7   7       47.62       71.30     12.19 o
  -5   7   7      136.06      162.69     21.90 o
  -4   7   7      268.37      314.11     39.12 o
  -3   7   7      780.40      963.99     59.80 o
  -2   7   7      139.23      204.77     32.38 o
  -1   7   7       38.80       62.58     21.53 o
   0   7   7      240.47      279.28     25.50 o
   1   7   7      194.98      197.25     21.67 o
   2   7   7       14.77        9.45     13.70 o
 -24   0   8      130.17      123.77     17.33 o
 -23   0   8      324.44      357.66     21.73 o
 -22   0   8     1087.66     1278.23     52.26 o
 -21   0   8      597.47      671.13     27.69 o
 -20   0   8      311.90      295.88     15.81 o
 -19   0   8      262.84      244.67     14.54 o
 -18   0   8       22.65       29.77     10.18 o
 -17   0   8       50.72       55.70      6.78 o
 -16   0   8      358.31      362.06     12.84 o
 -15   0   8       86.22      107.50      8.17 o
 -14   0   8       17.89        9.56      3.65 o
 -13   0   8      202.69      176.91      7.15 o
 -12   0   8       37.95       54.85      4.28 o
 -11   0   8     2230.75     2149.41     25.75 o
 -10   0   8     1268.18     1267.63     16.19 o
  -9   0   8      163.40      190.55      5.40 o
  -8   0   8      190.36      213.62      5.26 o
  -7   0   8       15.73       10.96      2.06 o
  -6   0   8      172.54      234.27     10.69 o
  -5   0   8      196.12      219.46      7.30 o
  -4   0   8     1032.59     1648.28     27.47 o
  -3   0   8      324.56      585.28     11.08 o
  -2   0   8      854.13     1173.10     39.04 o
  -1   0   8      133.58      181.55      6.31 o
   0   0   8     3448.45     3711.56     46.11 o
   1   0   8      995.11     1058.79     15.58 o
   2   0   8     3567.23     3733.26     47.03 o
   3   0   8       66.24       71.93      4.80 o
   4   0   8      774.18      700.53     13.95 o
   5   0   8      369.32      360.21     10.78 o
   6   0   8     5703.72     5328.66     81.70 o
   7   0   8     1868.87     1810.96     34.72 o
   8   0   8      186.61      175.18      9.98 o
   9   0   8     1078.45     1083.02     25.45 o
  10   0   8      184.60      202.77     12.73 o
  11   0   8      164.82      165.12     17.31 o
  12   0   8       61.76       55.81     15.65 o
  13   0   8      982.75     1047.65     54.64 o
  14   0   8      124.08      172.19     23.06 o
  15   0   8       52.37       47.25     15.48 o
  16   0   8      167.57      304.09     76.17 o
 -24   1   8      193.16      211.42     14.09 o
 -23   1   8      156.36      188.73     14.38 o
 -22   1   8      139.97      149.98     11.60 o
 -21   1   8       67.75      104.60      9.30 o
 -20   1   8      268.86      294.71     15.35 o
 -19   1   8      148.18      161.65     10.61 o
 -18   1   8      852.26      892.61     17.53 o
 -17   1   8      112.78      134.26      8.10 o
 -16   1   8     2100.09     2036.75     25.40 o
 -15   1   8      529.76      484.65      9.64 o
 -14   1   8      434.24      426.90      8.30 o
 -13   1   8     1133.05     1093.49     14.13 o
 -12   1   8       23.69       27.18      2.70 o
 -11   1   8      149.52      145.88      4.36 o
 -10   1   8        2.55        4.67      1.55 o
  -9   1   8      371.25      341.16      5.28 o
  -8   1   8      622.40      700.61      7.82 o
  -7   1   8      989.56      976.47      9.56 o
  -6   1   8      467.88      468.79      5.96 o
  -5   1   8      384.08      491.28      6.13 o
  -4   1   8     3938.75     4558.00     43.75 o
  -3   1   8     2186.40     2491.85     23.33 o
  -2   1   8     3835.47     4435.93     54.91 o
  -1   1   8      565.72      574.83      8.31 o
   0   1   8        0.50        8.30      1.67 o
   1   1   8        3.21        5.26      1.41 o
   2   1   8      528.08      490.65      7.47 o
   3   1   8       63.91       51.75      3.08 o
   4   1   8      196.12      216.63      5.37 o
   5   1   8       59.31       68.70      3.96 o
   6   1   8      234.28      219.19      6.09 o
   7   1   8        3.93       -1.43      3.29 o
   8   1   8     3807.39     3632.83     45.14 o
   9   1   8     2309.33     2284.56     31.70 o
  10   1   8       27.52       38.55     10.03 o
  11   1   8      348.21      355.22     14.99 o
  12   1   8      305.47      358.65     26.03 o
  13   1   8       25.15       44.81     12.31 o
  14   1   8        0.01       -3.09      8.33 o
  15   1   8      163.63      223.68     22.51 o
  16   1   8       46.75       25.92     22.92 o
 -23   2   8       39.49       51.09      7.88 o
 -22   2   8       42.72       43.56     13.32 o
 -21   2   8      148.85      171.66     11.18 o
 -20   2   8      418.81      437.78     14.78 o
 -19   2   8      205.18      173.60     10.10 o
 -18   2   8      250.98      231.41     10.56 o
 -17   2   8       43.93       50.38      5.99 o
 -16   2   8      496.42      478.78     11.82 o
 -15   2   8      159.25      179.31      7.58 o
 -14   2   8      987.22      943.79     15.46 o
 -13   2   8      731.52      680.56     13.14 o
 -12   2   8        5.88        4.42      2.28 o
 -11   2   8     4942.71     4712.21     48.71 o
 -10   2   8     1638.91     1590.36     17.75 o
  -9   2   8       33.42       39.88      2.59 o
  -8   2   8      339.94      364.06      5.66 o
  -7   2   8      899.25      907.22     10.17 o
  -6   2   8      548.56      596.57      7.39 o
  -5   2   8     3350.24     3340.41     26.75 o
  -4   2   8     6347.98     6473.13     48.23 o
  -3   2   8     3757.40     3942.86     31.70 o
  -2   2   8       37.59       33.18      2.63 o
  -1   2   8       26.81       28.57      2.09 o
   0   2   8       27.24       50.13      2.17 o
   1   2   8       34.78       32.21      2.35 o
   2   2   8     3472.17     3215.98     30.76 o
   3   2   8       23.66       22.21      2.88 o
   4   2   8      137.66      113.52      5.20 o
   5   2   8      877.08      798.23     13.39 o
   6   2   8      142.53      155.43      6.20 o
   7   2   8      274.61      285.00      9.12 o
   8   2   8       22.49       35.87      6.00 o
   9   2   8      145.66      122.20      9.16 o
  10   2   8       13.98        3.54      8.93 o
  11   2   8      540.10      533.82     24.19 o
  12   2   8       61.65       74.50     13.21 o
  13   2   8      408.93      490.53     39.67 o
  14   2   8      294.14      350.58     18.32 o
  15   2   8      133.62      139.54     16.92 o
 -22   3   8      166.01      163.39     14.91 o
 -21   3   8       81.84       93.06     11.57 o
 -20   3   8       10.69        9.44      5.45 o
 -19   3   8        7.04       13.18      7.93 o
 -18   3   8      889.96      938.56     21.79 o
 -17   3   8      599.28      640.32     17.21 o
 -16   3   8      582.43      582.60     16.26 o
 -15   3   8      513.70      487.65     14.06 o
 -14   3   8       76.34       80.89      6.05 o
 -13   3   8      589.34      595.02     13.67 o
 -12   3   8       30.45       24.53      3.47 o
 -11   3   8       79.76       64.69      5.14 o
 -10   3   8       96.16       96.63      5.28 o
  -9   3   8     1272.76     1246.03     18.03 o
  -8   3   8      371.39      322.14      6.84 o
  -7   3   8      409.07      412.69      7.64 o
  -6   3   8     1352.19     1315.12     15.22 o
  -5   3   8      106.39      152.39     10.04 o
  -4   3   8      978.63      910.38     12.79 o
  -3   3   8      239.04      185.25      9.80 o
  -2   3   8      699.88      662.98     13.35 o
  -1   3   8      931.56      836.84     10.34 o
   0   3   8      442.08      412.57      7.12 o
   1   3   8      568.42      529.60      9.19 o
   2   3   8     1353.70     1247.72     17.52 o
   3   3   8      360.77      403.88     10.13 o
   4   3   8      224.04      212.70      8.54 o
   5   3   8       20.01       17.10      3.56 o
   6   3   8       51.75       51.54      5.43 o
   7   3   8      208.51      215.79     11.92 o
   8   3   8       48.45       40.55      7.02 o
   9   3   8      664.26      728.94     21.36 o
  10   3   8      108.10       98.01     12.75 o
  11   3   8        0.03       -0.53      5.47 o
  12   3   8      168.11      215.13     24.19 o
  13   3   8        5.05       11.90     12.87 o
  14   3   8       39.79       55.86     17.18 o
 -21   4   8      161.65      110.54     48.55 o
 -20   4   8        6.90        8.98      6.53 o
 -19   4   8      111.74       93.45     10.92 o
 -18   4   8      187.30      185.51     13.94 o
 -17   4   8      165.43      176.35     16.57 o
 -16   4   8        5.96        7.93      5.27 o
 -15   4   8      335.88      348.65     16.72 o
 -14   4   8        6.06        5.30      5.30 o
 -13   4   8        0.83        1.43      3.90 o
 -12   4   8      238.34      272.81     12.21 o
 -11   4   8      158.56      181.95      8.95 o
 -10   4   8      198.61      194.25     10.21 o
  -9   4   8        1.29        1.32      2.84 o
  -8   4   8      104.79      108.23      6.05 o
  -7   4   8      163.16      159.59      6.73 o
  -6   4   8        0.05        0.16      7.68 o
  -5   4   8      245.20      795.54    248.91 o
  -4   4   8     2249.85     2322.44     48.95 o
  -3   4   8      867.90     1118.07    160.47 o
  -2   4   8       47.64      134.56     56.09 o
  -1   4   8        2.25        1.66      3.25 o
   0   4   8       22.47       19.17      3.80 o
   1   4   8      136.12      118.14      7.35 o
   2   4   8      372.93      321.44     11.45 o
   3   4   8      193.52      136.71     10.52 o
   4   4   8      489.42      446.74     16.81 o
   5   4   8      194.86      203.00     13.07 o
   6   4   8      214.27      198.23     13.60 o
   7   4   8      621.99      636.24     23.32 o
   8   4   8       23.46       21.02      6.69 o
   9   4   8        1.54       -1.95      4.89 o
  10   4   8      101.89      110.78     14.44 o
  11   4   8      309.12      316.91     18.06 o
  12   4   8       41.11       39.63      9.99 o
  13   4   8       34.42       55.14     19.60 o
 -18   5   8       73.27       63.04     10.67 o
 -17   5   8        4.87       -4.79      7.74 o
 -16   5   8       92.84       81.40     11.00 o
 -15   5   8      164.80      156.98     13.89 o
 -14   5   8      194.43      180.00     14.18 o
 -13   5   8      107.19      107.16     11.24 o
 -12   5   8       47.87       44.51      8.09 o
 -11   5   8        0.25       -3.58      4.29 o
 -10   5   8      123.20      122.53     10.46 o
  -9   5   8       98.55      104.90      7.45 o
  -8   5   8      287.19      296.89     12.17 o
  -7   5   8      774.86      796.95     34.06 o
  -6   5   8        5.87       12.85      8.13 o
  -5   5   8        5.48        9.88      6.76 o
  -4   5   8      174.65      154.65     11.79 o
  -3   5   8       53.09       74.93     16.77 o
  -2   5   8       12.95       17.75      7.31 o
  -1   5   8        9.02       -2.37      6.89 o
   0   5   8        3.02        6.23      7.48 o
   1   5   8      162.84      159.51     10.95 o
   2   5   8       85.80       86.29      9.05 o
   3   5   8       12.18        8.68      5.66 o
   4   5   8       37.41       29.21      7.05 o
   5   5   8       49.87       46.23      8.05 o
   6   5   8        5.52       -0.23      6.14 o
   7   5   8      341.74      305.38     20.51 o
   8   5   8      192.10      142.28     13.37 o
   9   5   8      104.61      106.98     12.41 o
  10   5   8      106.22       90.19     12.05 o
  11   5   8       12.37        9.36      8.02 o
 -15   6   8       43.86       50.32     10.27 o
 -14   6   8        6.70        0.78      6.66 o
 -13   6   8        5.93       -1.17      6.33 o
 -12   6   8      100.82       87.13     10.72 o
 -11   6   8       57.45       40.20      8.34 o
 -10   6   8      153.22      170.31     12.90 o
  -9   6   8      131.32      144.12     11.43 o
  -8   6   8       71.43       87.75     16.41 o
  -7   6   8        3.87       10.95      7.05 o
  -6   6   8        0.33       -8.33     10.66 o
  -5   6   8       13.73        1.07      7.39 o
  -4   6   8       96.18      117.16     25.24 o
  -3   6   8       82.91       70.49     22.46 o
  -2   6   8       72.53       78.18     14.46 o
  -1   6   8       77.53       72.49     13.69 o
   0   6   8       30.69       15.18      8.13 o
   1   6   8       12.30        1.81      8.10 o
   2   6   8       28.67       19.56      8.15 o
   3   6   8      263.58      275.11     15.16 o
   4   6   8       13.29       15.93      7.40 o
   5   6   8        1.84       -3.90      6.04 o
   6   6   8       76.35       78.70     11.17 o
   7   6   8      108.06      115.22     12.96 o
  -8   7   8        7.72       10.20      9.26 o
  -7   7   8       41.82       41.32     11.38 o
  -6   7   8      119.48      149.17     21.53 o
  -5   7   8       27.38       57.11     15.84 o
  -4   7   8       18.32       -0.68     16.99 o
  -3   7   8      165.41      181.63     32.06 o
  -2   7   8        6.46       14.66     17.74 o
  -1   7   8        9.28       17.18     15.68 o
   0   7   8        4.06        7.38      9.88 o
   1   7   8       43.38       25.29     11.71 o
 -24   1   9       53.37       55.91      8.55 o
 -23   1   9       53.62       33.76      9.17 o
 -22   1   9        0.02       -4.46      4.46 o
 -21   1   9        1.14        3.10      5.37 o
 -20   1   9      159.66      171.61     14.76 o
 -19   1   9       15.78       15.77      5.86 o
 -18   1   9      245.46      235.40     10.21 o
 -17   1   9       57.84       43.70      5.26 o
 -16   1   9       73.12       68.71      4.88 o
 -15   1   9     2012.68     1953.85     23.65 o
 -14   1   9        0.95       -1.82      2.11 o
 -13   1   9       22.14        9.35      2.39 o
 -12   1   9       35.99       49.69      3.21 o
 -11   1   9      660.90      625.12      9.37 o
 -10   1   9       39.31       46.45      2.84 o
  -9   1   9      560.68      598.90      7.41 o
  -8   1   9       78.60       83.34      3.06 o
  -7   1   9     1119.51     1253.94     11.66 o
  -6   1   9       21.75       14.76      1.53 o
  -5   1   9      157.64      157.14      3.24 o
  -4   1   9      651.90      760.97      9.25 o
  -3   1   9     1878.33     2240.55     29.58 o
  -2   1   9     1249.32     1360.23     16.01 o
  -1   1   9      456.28      538.90      8.54 o
   0   1   9     1038.25     1228.09     15.71 o
   1   1   9        6.19        4.47      1.30 o
   2   1   9      357.07      401.45      6.91 o
   3   1   9      113.95      136.18      4.35 o
   4   1   9       88.47       82.94      4.01 o
   5   1   9       91.37      102.53      5.01 o
   6   1   9      213.88      184.77      7.66 o
   7   1   9        7.17        3.25      3.86 o
   8   1   9      192.57      181.51      9.43 o
   9   1   9       15.29       17.71      7.27 o
  10   1   9       42.48       33.29      8.64 o
  11   1   9       65.67       84.07     10.97 o
  12   1   9       58.81       51.16     13.37 o
  13   1   9        8.74        6.90     11.20 o
  14   1   9       49.37       47.87     17.40 o
  15   1   9        9.27       11.79     11.01 o
 -23   2   9      173.31      193.58     12.63 o
 -22   2   9      188.03      202.59     12.89 o
 -21   2   9        1.94        5.95      4.63 o
 -20   2   9      109.75       97.62      8.49 o
 -19   2   9       13.93       12.79      4.48 o
 -18   2   9      159.97      140.90      9.11 o
 -17   2   9      194.75      180.66      9.82 o
 -16   2   9       37.72       29.53      4.72 o
 -15   2   9      488.92      450.04     10.59 o
 -14   2   9       26.33       21.12      3.53 o
 -13   2   9      120.51      115.05      6.13 o
 -12   2   9      712.70      719.05     13.17 o
 -11   2   9       25.56       27.70      2.81 o
 -10   2   9     1135.72     1101.93     13.35 o
  -9   2   9      641.58      577.75      8.27 o
  -8   2   9      432.13      413.53      6.55 o
  -7   2   9      960.34      913.19     10.19 o
  -6   2   9      627.13      621.20      7.77 o
  -5   2   9     6145.47     6332.63     44.15 o
  -4   2   9     1868.76     1917.68     15.88 o
  -3   2   9     1199.22     1294.53     12.41 o
  -2   2   9        0.03       -1.10      1.10 o
  -1   2   9       17.26       13.80      1.99 o
   0   2   9      901.83      851.85     10.20 o
   1   2   9      276.56      256.25      6.06 o
   2   2   9       22.12       18.60      2.65 o
   3   2   9      259.18      254.90      6.86 o
   4   2   9       26.63       31.04      3.96 o
   5   2   9      225.08      230.52      8.28 o
   6   2   9       13.58       13.34      3.03 o
   7   2   9       66.31       69.09      5.89 o
   8   2   9      901.41      852.70     25.24 o
   9   2   9     1127.26     1052.09     34.72 o
  10   2   9        3.86       -4.96      7.85 o
  11   2   9        5.53        8.94      8.85 o
  12   2   9       11.97        2.24     14.67 o
  13   2   9       66.32       87.95     12.20 o
  14   2   9        1.65       32.14     20.92 o
  15   2   9       18.95       23.96     11.17 o
 -22   3   9        0.02        6.47      6.31 o
 -21   3   9       15.99       34.68     16.60 o
 -20   3   9       31.15       35.95      6.93 o
 -19   3   9        1.61       -1.34      4.34 o
 -18   3   9        3.56        5.06      4.84 o
 -17   3   9      199.97      188.73     10.29 o
 -16   3   9       52.59       48.78      6.29 o
 -15   3   9      177.53      174.21      9.63 o
 -14   3   9       47.51       48.16      4.95 o
 -13   3   9     1099.28      992.68     18.41 o
 -12   3   9      916.05      812.73     16.76 o
 -11   3   9      389.04      380.72      9.62 o
 -10   3   9     1727.70     1624.93     22.80 o
  -9   3   9      869.39      846.55     14.03 o
  -8   3   9      119.31      122.21      4.65 o
  -7   3   9       52.89       55.41      5.39 o
  -6   3   9      757.88      646.07     10.08 o
  -5   3   9      205.23      275.23     10.97 o
  -4   3   9      268.33      277.52     14.54 o
  -3   3   9      313.33      283.08     10.84 o
  -2   3   9       52.02       60.30      3.37 o
  -1   3   9       52.97       49.62      3.38 o
   0   3   9      606.88      558.58      9.60 o
   1   3   9      367.02      329.81      8.56 o
   2   3   9      134.26       92.03      6.13 o
   3   3   9      458.84      417.14     11.17 o
   4   3   9      239.60      213.63      8.47 o
   5   3   9        4.65        6.30      3.07 o
   6   3   9      261.00      230.18      9.59 o
   7   3   9       30.18       28.59      5.97 o
   8   3   9       32.44       18.73      6.15 o
   9   3   9       35.44       37.30      7.20 o
  10   3   9       87.59      106.64     17.98 o
  11   3   9       17.81        7.60     12.52 o
  12   3   9      259.66      292.82     27.89 o
  13   3   9      197.14      231.07     50.28 o
  14   3   9      359.38      402.42     42.20 o
 -21   4   9      133.69      120.52     12.51 o
 -20   4   9        2.38       20.71      6.91 o
 -19   4   9       54.64       54.52      9.40 o
 -18   4   9       27.52       19.62      7.67 o
 -17   4   9       60.91       48.63      9.33 o
 -16   4   9      302.30      288.58     16.58 o
 -15   4   9      458.56      444.20     19.15 o
 -14   4   9        1.10        7.84      5.53 o
 -13   4   9        0.52        3.55      4.28 o
 -12   4   9      240.14      237.00     11.30 o
 -11   4   9        1.60        5.60      3.20 o
 -10   4   9       41.80       27.36      4.43 o
  -9   4   9      319.85      304.61     16.46 o
  -8   4   9      436.45      418.56     10.44 o
  -7   4   9       35.12       52.71     17.64 o
  -6   4   9     1753.75     1807.70     35.34 o
  -5   4   9      566.59      787.88    135.65 o
  -4   4   9      369.00      409.41     74.47 o
  -3   4   9       29.76       44.16     10.48 o
  -2   4   9       26.88       27.32      4.53 o
  -1   4   9        1.32       -3.00      3.00 o
   0   4   9        1.14        2.82      3.14 o
   1   4   9       89.60       93.51      7.35 o
   2   4   9      176.63      180.33     11.54 o
   3   4   9      252.14      231.79      9.43 o
   4   4   9      317.53      262.68     10.85 o
   5   4   9      244.74      246.35     13.87 o
   6   4   9       31.94       28.06      7.00 o
   7   4   9        0.07        3.23      4.82 o
   8   4   9       82.31       85.99     10.56 o
   9   4   9      151.23      148.46     13.40 o
  10   4   9       18.32       11.19      7.79 o
  11   4   9       42.67       50.69     10.85 o
  12   4   9       70.28      154.71     67.98 o
 -18   5   9       22.62       18.50      7.73 o
 -17   5   9      251.93      248.75     17.99 o
 -16   5   9       58.11       45.44      8.95 o
 -15   5   9        3.80        6.20      6.04 o
 -14   5   9       56.68       37.83      8.26 o
 -13   5   9      138.44      129.38     14.72 o
 -12   5   9       63.71       59.36      8.79 o
 -11   5   9      401.87      398.21     17.03 o
 -10   5   9      237.79      243.36     18.57 o
  -9   5   9      187.00      204.78      9.33 o
  -8   5   9      277.26      296.66     32.43 o
  -7   5   9        3.42       12.77     11.82 o
  -6   5   9        5.68       11.10     12.22 o
  -5   5   9      236.36      262.42     19.20 o
  -4   5   9      260.19      330.78     68.37 o
  -3   5   9      217.29      227.70     31.48 o
  -2   5   9      271.26      309.10     32.29 o
  -1   5   9       35.55       44.55     10.28 o
   0   5   9      695.20      636.20     19.05 o
   1   5   9      406.65      422.90     16.49 o
   2   5   9        0.50       -6.74      6.90 o
   3   5   9        2.96        5.35      5.36 o
   4   5   9       83.32       80.27      9.69 o
   5   5   9        0.20        6.59      5.71 o
   6   5   9      198.23      183.98     14.54 o
   7   5   9      651.87      632.56     27.94 o
   8   5   9       18.27       17.68      7.77 o
   9   5   9       40.03       27.41      9.64 o
  10   5   9       16.70       16.23      8.75 o
 -15   6   9      147.20      139.89     13.95 o
 -14   6   9      284.97      274.93     17.72 o
 -13   6   9       15.64        6.67      7.09 o
 -12   6   9       23.64       13.22      6.76 o
 -11   6   9        3.64       -1.24      5.44 o
 -10   6   9        3.59       -1.63      5.15 o
  -9   6   9      385.55      458.64     28.48 o
  -8   6   9      585.55      665.75     28.57 o
  -7   6   9      291.58      395.15     51.98 o
  -6   6   9      519.40      625.77     50.55 o
  -5   6   9      203.32      306.22     39.03 o
  -4   6   9      213.80      236.59     34.78 o
  -3   6   9       95.21      114.02     27.91 o
  -2   6   9      235.59      276.12     37.19 o
  -1   6   9      157.99      200.40     21.85 o
   0   6   9      234.06      257.46     24.22 o
   1   6   9        3.79        7.21      6.05 o
   2   6   9      124.95      151.39     13.49 o
   3   6   9       75.77       85.64     12.31 o
   4   6   9        0.15        1.15      6.93 o
   5   6   9      371.60      432.41     19.68 o
   6   6   9      352.15      365.45     19.28 o
  -7   7   9        0.06       27.40     19.54 o
  -6   7   9        3.64        5.19     26.93 o
  -5   7   9        0.02        3.41     18.21 o
  -4   7   9      263.37      315.39     41.90 o
  -3   7   9      214.72      279.52     38.66 o
  -2   7   9       30.23       23.82     19.46 o
  -1   7   9       43.18       47.22     21.33 o
 -24   0  10       65.96       96.27     13.79 o
 -23   0  10      329.81      365.26     21.23 o
 -22   0  10       24.40       36.83     10.25 o
 -21   0  10      141.62      142.73     13.47 o
 -20   0  10      382.97      383.12     18.04 o
 -19   0  10      118.43      142.07     15.50 o
 -18   0  10        0.33        2.33      4.61 o
 -17   0  10     2207.89     2076.34     38.05 o
 -16   0  10     5783.79     5558.21     74.57 o
 -15   0  10      471.26      461.52     13.26 o
 -14   0  10       13.20       15.82      4.28 o
 -13   0  10      338.28      332.36      9.69 o
 -12   0  10      947.46      988.97     17.48 o
 -11   0  10       65.83       79.14      5.15 o
 -10   0  10      924.82     1023.89     14.21 o
  -9   0  10      351.41      352.47      6.97 o
  -8   0  10     1291.46     1660.57     25.82 o
  -7   0  10      282.87      403.28     17.53 o
  -6   0  10       19.57       36.61      3.23 o
  -5   0  10       43.59       72.84      3.52 o
  -4   0  10     2223.68     3622.49     54.66 o
  -3   0  10       19.34       18.42      3.00 o
  -2   0  10     3443.47     3843.84     69.16 o
  -1   0  10     7159.63     7618.35     89.31 o
   0   0  10      348.28      342.10      8.10 o
   1   0  10     4386.86     4368.13     59.63 o
   2   0  10       73.85       52.46      4.79 o
   3   0  10      252.02      207.01      8.28 o
   4   0  10      521.49      499.76     14.74 o
   5   0  10     1913.91     1905.37     35.81 o
   6   0  10      427.79      433.14     17.78 o
   7   0  10       19.08       22.46      7.42 o
   8   0  10      858.76      866.90     26.77 o
   9   0  10        1.27        5.33     12.63 o
  10   0  10      880.41      816.29     41.57 o
  11   0  10      182.04      173.34     22.71 o
  12   0  10       39.97       63.68     16.99 o
  13   0  10       39.64       28.72     14.85 o
  14   0  10      180.63      201.41     25.02 o
  15   0  10       22.62       41.69     14.53 o
 -24   1  10      260.45      274.83     14.72 o
 -23   1  10      450.86      449.03     18.54 o
 -22   1  10      145.80      136.88     12.59 o
 -21   1  10      453.78      482.72     17.11 o
 -20   1  10      123.70       98.94      8.89 o
 -19   1  10      171.96      175.47      9.89 o
 -18   1  10        7.81       17.29      5.87 o
 -17   1  10        2.27        4.55      3.25 o
 -16   1  10      672.75      630.19     12.26 o
 -15   1  10      304.05      308.16      8.08 o
 -14   1  10      365.20      353.10      8.13 o
 -13   1  10      854.90      866.53     14.64 o
 -12   1  10      788.15      771.20     10.66 o
 -11   1  10       36.57       43.73      2.98 o
 -10   1  10      379.57      372.53      6.52 o
  -9   1  10        6.82        2.57      1.58 o
  -8   1  10      396.80      434.42      6.42 o
  -7   1  10      212.83      220.09      4.48 o
  -6   1  10        0.53        7.92      1.34 o
  -5   1  10       79.25      126.29      3.87 o
  -4   1  10     3621.79     4061.83     70.36 o
  -3   1  10      167.04      168.95      4.51 o
  -2   1  10        8.68        9.67      1.64 o
  -1   1  10     1075.24     1112.20     14.17 o
   0   1  10     1068.56     1111.55     15.05 o
   1   1  10      423.53      441.12      8.71 o
   2   1  10      251.08      228.77      5.65 o
   3   1  10     1000.10      974.14     13.30 o
   4   1  10      851.57      842.63     16.47 o
   5   1  10     2066.30     1989.86     32.35 o
   6   1  10      669.86      619.99     15.54 o
   7   1  10       20.69       29.39     10.74 o
   8   1  10        2.23        1.48      5.02 o
   9   1  10       27.23       47.93     13.64 o
  10   1  10        4.49        5.89     13.41 o
  11   1  10      124.63      143.31     17.46 o
  12   1  10      189.27      165.32     19.23 o
  13   1  10        2.42       -0.26      9.94 o
  14   1  10       75.10      119.62     29.93 o
 -23   2  10       96.35      102.78     12.28 o
 -22   2  10       51.22       56.68      7.85 o
 -21   2  10        8.50       13.25      5.40 o
 -20   2  10      171.86      180.54     10.99 o
 -19   2  10      115.79      107.12      8.56 o
 -18   2  10       71.66       81.32      7.39 o
 -17   2  10     1016.94      999.55     20.40 o
 -16   2  10      386.05      421.48     16.60 o
 -15   2  10       30.72       32.67      3.95 o
 -14   2  10      171.35      164.97      7.10 o
 -13   2  10       10.65        9.53      2.77 o
 -12   2  10        6.26       18.43      3.17 o
 -11   2  10      306.59      281.68      6.99 o
 -10   2  10      434.28      417.93      7.55 o
  -9   2  10      739.55      737.93      9.96 o
  -8   2  10      109.63      104.97      3.97 o
  -7   2  10      486.25      550.88      8.23 o
  -6   2  10      613.62      594.24      8.22 o
  -5   2  10       45.04       51.01      2.57 o
  -4   2  10      122.87      148.48      4.77 o
  -3   2  10       49.52       52.37      3.11 o
  -2   2  10      700.00      674.10     10.60 o
  -1   2  10      378.76      341.25      8.02 o
   0   2  10     1117.57     1015.13     14.40 o
   1   2  10     1517.35     1361.11     18.86 o
   2   2  10      110.12      109.55      6.08 o
   3   2  10       63.37       68.74      5.00 o
   4   2  10      313.41      303.40      9.31 o
   5   2  10      499.18      471.75     12.56 o
   6   2  10      444.01      423.68     12.05 o
   7   2  10     1007.27      967.91     23.98 o
   8   2  10        4.77       17.28     18.59 o
   9   2  10      286.41      292.74     32.22 o
  10   2  10      788.42      751.56     29.70 o
  11   2  10       71.05       77.87     25.50 o
  12   2  10       99.68      106.55     18.84 o
  13   2  10      294.05      346.55     25.81 o
  14   2  10      125.08      192.17     57.67 o
 -22   3  10      152.92      147.65     13.38 o
 -21   3  10      262.11      286.93     14.33 o
 -20   3  10       16.39       11.19      7.37 o
 -19   3  10      708.64      680.97     20.02 o
 -18   3  10      274.38      291.86     14.28 o
 -17   3  10       22.02       16.55      5.01 o
 -16   3  10       36.13       24.84      5.23 o
 -15   3  10      166.01      183.99      8.22 o
 -14   3  10      615.79      588.79     12.69 o
 -13   3  10      972.15      859.41     15.48 o
 -12   3  10      273.64      237.01      7.27 o
 -11   3  10       85.19      109.45      5.33 o
 -10   3  10     1434.93     1389.28     20.49 o
  -9   3  10      247.48      228.20      6.58 o
  -8   3  10       16.06       13.73      2.51 o
  -7   3  10     1209.31     1164.14     15.91 o
  -6   3  10      359.67      332.99      8.92 o
  -5   3  10      289.47      298.46     13.43 o
  -4   3  10     1985.95     1909.55     23.40 o
  -3   3  10      155.66      143.81      5.79 o
  -2   3  10       46.82       45.80      4.39 o
  -1   3  10       17.51       15.43      2.47 o
   0   3  10      300.58      265.24      7.79 o
   1   3  10       74.34       61.24      4.70 o
   2   3  10     2875.95     2718.72     34.26 o
   3   3  10     2054.07     1769.20     25.02 o
   4   3  10      149.93      139.56      6.75 o
   5   3  10      655.52      608.50     12.95 o
   6   3  10       19.97       21.73      6.71 o
   7   3  10       32.21       39.56      8.12 o
   8   3  10       60.59       72.71     24.28 o
   9   3  10       80.82       76.51     17.11 o
  10   3  10       49.08       37.22     18.77 o
  11   3  10      189.63      238.76     37.72 o
  12   3  10        3.18        4.15     12.17 o
  13   3  10      145.44      146.62     33.76 o
 -21   4  10       21.14       39.38      9.65 o
 -20   4  10      260.15      302.97     17.45 o
 -19   4  10      161.93      140.90     14.34 o
 -18   4  10       31.16       14.73     10.09 o
 -17   4  10      463.00      471.74     20.61 o
 -16   4  10      353.38      337.02     17.26 o
 -15   4  10      632.56      618.34     22.12 o
 -14   4  10      180.16      162.68     13.04 o
 -13   4  10       25.70       23.00      6.45 o
 -12   4  10        0.38        4.61      3.29 o
 -11   4  10      752.32      703.05     20.87 o
 -10   4  10      219.02      227.24     10.62 o
  -9   4  10       81.21       78.35      6.94 o
  -8   4  10      253.59      249.13     13.15 o
  -7   4  10       35.69       43.39      7.59 o
  -6   4  10        0.87       31.60     14.19 o
  -5   4  10      269.15      543.42     80.05 o
  -4   4  10      838.37      809.79     52.82 o
  -2   4  10      613.80      628.58     53.07 o
  -1   4  10      842.64      831.03     24.94 o
   0   4  10      321.29      275.09     19.26 o
   1   4  10       64.14       69.26      8.03 o
   2   4  10       76.85       61.29      5.07 o
   3   4  10      113.79      141.33     54.80 o
   4   4  10       39.29       28.92      5.10 o
   5   4  10      240.41      217.86     14.04 o
   6   4  10       69.09       63.45      9.06 o
   7   4  10      150.47      156.18     13.42 o
   8   4  10        0.20       -4.26      5.79 o
   9   4  10       63.14       73.38     10.12 o
  10   4  10        3.41      -10.60     10.60 o
  11   4  10        2.15        7.02     15.88 o
 -18   5  10        5.17        4.48      7.02 o
 -17   5  10       40.97       35.71      9.61 o
 -16   5  10       40.82       41.31      8.95 o
 -15   5  10      887.26      896.78     47.85 o
 -14   5  10      120.60      126.25     12.63 o
 -13   5  10      175.41      170.53     13.67 o
 -12   5  10       80.21       65.66      9.09 o
 -11   5  10       53.35       44.50      7.73 o
 -10   5  10      166.96      175.73     13.53 o
  -9   5  10      134.84      145.64     19.10 o
  -8   5  10      174.96      181.50     11.22 o
  -7   5  10       25.10       25.29      8.48 o
  -6   5  10      192.66      207.01     19.33 o
  -5   5  10       18.01       88.20     22.28 o
  -4   5  10       96.00       90.42     23.35 o
  -3   5  10      507.19      515.34     44.71 o
  -2   5  10      120.56      114.86     12.99 o
  -1   5  10      148.12      152.33     11.47 o
   0   5  10      208.63      189.97     15.41 o
   1   5  10       20.37       28.13      7.23 o
   2   5  10       11.27       10.77      6.36 o
   3   5  10       67.25       62.98      9.22 o
   4   5  10       68.73       72.03      9.88 o
   5   5  10      137.49      148.54     13.64 o
   6   5  10      598.41      625.05     23.19 o
   7   5  10       43.84       44.05      9.07 o
   8   5  10       58.72       54.01      7.01 o
   9   5  10       29.68       28.58      9.01 o
 -14   6  10        5.78        7.07      7.16 o
 -13   6  10        0.44       -0.26      7.44 o
 -12   6  10       14.07        5.92     10.87 o
 -11   6  10       76.98       91.71     10.55 o
 -10   6  10        3.53        3.65      5.59 o
  -9   6  10       15.39       20.45      9.22 o
  -8   6  10       10.75       12.50      7.61 o
  -7   6  10        9.54       30.30     12.84 o
  -6   6  10        4.95       12.65     17.22 o
  -5   6  10      146.13      145.42     29.22 o
  -4   6  10       37.35       59.82     22.29 o
  -3   6  10        0.38      -14.33     14.33 o
  -2   6  10       20.74       14.48     20.07 o
  -1   6  10        5.65       10.03     15.68 o
   0   6  10        9.61        9.09      7.37 o
   1   6  10       57.03       80.32     10.40 o
   2   6  10        7.85       11.25      7.44 o
   3   6  10      119.88      108.85     12.78 o
   4   6  10       49.92       33.47      9.34 o
   5   6  10        7.19       13.77      9.87 o
 -24   1  11        1.29        9.99      5.20 o
 -23   1  11      216.70      217.06     13.84 o
 -22   1  11       46.05       33.69      7.15 o
 -21   1  11       49.49       59.13     10.18 o
 -20   1  11        0.68        9.01      5.37 o
 -19   1  11      221.95      226.19     10.93 o
 -18   1  11      121.84      136.62      9.17 o
 -17   1  11      543.34      536.07     12.60 o
 -16   1  11     1324.48     1252.14     18.51 o
 -15   1  11        0.65        3.57      4.00 o
 -14   1  11       25.69       25.38      3.20 o
 -13   1  11      185.86      189.93      6.22 o
 -12   1  11       18.56       12.42      2.54 o
 -11   1  11        3.65        1.08      1.72 o
 -10   1  11      291.33      322.24      6.19 o
  -9   1  11        0.26        0.33      1.53 o
  -8   1  11      454.19      521.68      7.09 o
  -7   1  11       17.33       19.77      2.02 o
  -6   1  11        4.80        7.17      1.86 o
  -5   1  11       76.47       76.13      3.63 o
  -4   1  11      205.03      229.75      7.97 o
  -3   1  11      991.95     1133.76     17.66 o
  -2   1  11      462.24      485.92      8.01 o
  -1   1  11       42.72       48.15      3.38 o
   0   1  11      368.84      375.62      8.07 o
   1   1  11        0.29        2.23      2.00 o
   2   1  11        0.15       -3.27      3.27 o
   3   1  11       21.89       21.70      4.25 o
   4   1  11       66.00       65.25      6.11 o
   5   1  11      298.42      276.18     12.04 o
   6   1  11      286.99      308.03     13.97 o
   7   1  11       10.36       16.02      8.15 o
   8   1  11        4.45        5.14      9.78 o
   9   1  11       13.38       17.46     12.65 o
  10   1  11        5.05       34.38     23.36 o
  11   1  11        0.69       -3.13      9.36 o
  12   1  11       37.63       35.95     13.05 o
  13   1  11       30.53       19.03     21.81 o
  14   1  11        5.65       64.75     45.95 o
 -23   2  11      100.42      126.10     12.22 o
 -22   2  11       59.92       77.14      8.80 o
 -21   2  11      308.51      299.67     15.13 o
 -20   2  11      149.00      145.58     10.20 o
 -19   2  11       83.61       86.29      7.77 o
 -18   2  11        4.63        4.47      3.88 o
 -17   2  11      120.11      107.95      7.99 o
 -16   2  11       25.98       25.15      4.93 o
 -15   2  11      237.56      245.22      8.57 o
 -14   2  11        4.03        6.57      2.68 o
 -13   2  11     1194.56     1120.69     17.79 o
 -12   2  11     3102.29     2913.50     34.73 o
 -11   2  11      264.92      228.08      6.66 o
 -10   2  11       15.32       15.04      2.37 o
  -9   2  11       21.47       23.77      3.29 o
  -8   2  11        2.95        2.08      1.52 o
  -7   2  11      155.96      161.11      4.93 o
  -6   2  11       70.88       49.58      2.89 o
  -5   2  11      398.11      425.38      9.84 o
  -4   2  11      220.09      241.05      8.37 o
  -3   2  11      724.87      815.53     15.17 o
  -2   2  11        6.63        8.71      2.68 o
  -1   2  11       96.01      102.98      6.23 o
   0   2  11      305.88      292.15      9.33 o
   1   2  11      388.55      351.19      9.28 o
   2   2  11       44.60       33.18      3.89 o
   3   2  11       94.92      106.12      6.40 o
   4   2  11      119.96      132.03      7.44 o
   5   2  11       25.00       27.46      5.28 o
   6   2  11       65.34       69.87      9.20 o
   7   2  11      274.52      276.75     18.31 o
   8   2  11      201.49      181.50     16.44 o
   9   2  11      277.68      228.11     18.79 o
  10   2  11       69.78       79.77     15.10 o
  11   2  11      127.52      125.04     16.12 o
  12   2  11      106.91       80.79     22.79 o
  13   2  11       17.99       42.14     25.35 o
 -22   3  11       32.18       25.20      7.11 o
 -21   3  11       17.75       29.94      6.82 o
 -20   3  11      118.57      127.68     10.31 o
 -19   3  11        5.47       -1.09      4.57 o
 -18   3  11      198.76      205.27     12.06 o
 -17   3  11      694.14      647.40     20.01 o
 -16   3  11      162.36      145.51      8.90 o
 -15   3  11      199.18      180.02      8.36 o
 -14   3  11       40.28       32.31      3.88 o
 -13   3  11      590.52      600.28     12.71 o
 -12   3  11      647.50      574.39     11.67 o
 -11   3  11        0.19       -2.25      2.25 o
 -10   3  11      637.86      604.94     12.14 o
  -9   3  11      191.33      171.38      6.12 o
  -8   3  11     1163.96     1077.14     17.47 o
  -7   3  11      204.00      203.12     19.46 o
  -6   3  11     4294.89     4504.71     88.58 o
  -5   3  11     2660.76     2895.08     36.48 o
  -4   3  11      875.30      819.13     16.15 o
  -3   3  11      123.35       96.24      5.01 o
  -2   3  11        0.34       -2.09      2.09 o
  -1   3  11        0.14       -2.38      2.38 o
   0   3  11        0.07       -2.06      2.06 o
   1   3  11      976.35      897.10     15.45 o
   2   3  11      114.66       77.77      4.95 o
   3   3  11      369.44      336.43      9.55 o
   4   3  11        4.36       11.22      2.97 o
   5   3  11      152.30      137.72      9.48 o
   6   3  11      387.10      401.21     21.34 o
   7   3  11      218.29      227.59     23.10 o
   8   3  11       13.49        7.71     10.28 o
   9   3  11      467.70      474.90     91.09 o
  10   3  11      336.23      287.65     28.06 o
  11   3  11       40.78       68.99     17.56 o
  12   3  11      121.35      173.94     74.69 o
 -21   4  11      127.48      107.09     12.10 o
 -20   4  11        3.85        4.58      7.12 o
 -19   4  11      212.73      181.25     14.44 o
 -18   4  11      240.73      236.89     15.08 o
 -17   4  11       14.74        6.97      6.03 o
 -16   4  11       24.01       17.33      6.11 o
 -15   4  11       74.49       69.27      9.56 o
 -14   4  11       10.88       -0.33      5.16 o
 -13   4  11      184.41      177.69     13.19 o
 -12   4  11      199.44      172.99     16.00 o
 -11   4  11      377.32      352.98     15.39 o
 -10   4  11      644.35      646.79     26.03 o
  -9   4  11       42.60       50.61      5.79 o
  -8   4  11      167.21      162.78     11.54 o
  -7   4  11      113.68      128.30      9.32 o
  -6   4  11       95.23      114.26      8.57 o
  -5   4  11       80.73      150.82     27.13 o
  -4   4  11      267.93      394.60     45.04 o
  -3   4  11      383.86      435.12     15.87 o
  -2   4  11       88.69       76.77      9.13 o
  -1   4  11      235.02      240.27     13.73 o
   0   4  11      192.88      181.36     16.31 o
   1   4  11        0.06        3.06      5.05 o
   2   4  11      225.39      186.31     11.63 o
   3   4  11      352.53      314.56     11.99 o
   4   4  11       51.91       51.60      6.47 o
   5   4  11      256.38      291.85     15.10 o
   6   4  11      150.40      147.04     14.76 o
   7   4  11        0.08       -0.68      5.43 o
   8   4  11       35.80       37.26     10.40 o
   9   4  11        2.03       52.74     59.99 o
  10   4  11        0.00       -5.00     14.35 o
 -18   5  11      265.98      234.33     17.70 o
 -17   5  11      142.35      142.38     14.19 o
 -16   5  11      457.71      411.03     20.04 o
 -15   5  11      299.01      278.06     17.03 o
 -14   5  11        7.56       11.71      7.05 o
 -13   5  11        0.29        0.13      4.79 o
 -12   5  11       75.92       75.72      9.52 o
 -11   5  11       21.63       29.13      7.04 o
 -10   5  11       52.91       39.37      7.17 o
  -9   5  11       95.05       91.76      9.17 o
  -8   5  11       45.01       60.12     11.82 o
  -7   5  11       55.71       61.42     20.74 o
  -6   5  11      535.31      601.08     52.05 o
  -5   5  11      353.66      701.96     50.58 o
  -4   5  11        1.54       -5.98      5.98 o
  -3   5  11        0.00       -1.53      6.11 o
  -2   5  11        6.00       11.56      6.64 o
  -1   5  11       30.40        8.72     12.23 o
   0   5  11      258.73      249.03     15.28 o
   1   5  11      159.70      156.88     13.61 o
   2   5  11       66.11       66.62     10.38 o
   3   5  11       40.49       52.04      9.74 o
   4   5  11       79.19       77.83     11.52 o
   5   5  11       80.13       84.38     12.10 o
   6   5  11       76.82       80.52     12.43 o
   7   5  11        0.13        2.70      7.61 o
   8   5  11        0.04        1.75      4.34 o
 -14   6  11       15.20       17.16      7.89 o
 -13   6  11      264.78      290.30     24.82 o
 -12   6  11      126.85      108.71     11.77 o
 -11   6  11      448.48      463.28     22.37 o
 -10   6  11       44.08       51.92      8.35 o
  -9   6  11        9.54       25.69     15.09 o
  -8   6  11      465.82      481.67     33.55 o
  -7   6  11      140.75      190.89     32.50 o
  -6   6  11        0.19       18.11     19.56 o
  -5   6  11       61.02       71.20     25.58 o
  -4   6  11       76.90       79.69     25.31 o
  -3   6  11      404.33      472.84     47.02 o
  -2   6  11       87.08      137.03     29.16 o
  -1   6  11       21.76       41.61     21.33 o
   0   6  11      200.70      177.98     15.62 o
   1   6  11        6.65        8.74      8.69 o
   2   6  11       22.52       19.96      8.24 o
   3   6  11       57.38       56.78     10.62 o
   4   6  11       58.56       62.07     11.31 o
 -24   0  12      749.80      816.29     65.95 o
 -23   0  12      828.33      835.16     31.89 o
 -22   0  12       45.78       49.26      9.63 o
 -21   0  12      711.28      724.42     25.26 o
 -20   0  12       48.05       39.84      8.24 o
 -19   0  12      300.38      265.80     14.63 o
 -18   0  12        1.57       -5.59      5.59 o
 -17   0  12     2250.61     2237.49     36.97 o
 -16   0  12     1637.32     1608.58     28.86 o
 -15   0  12       13.77       17.01      4.23 o
 -14   0  12      387.76      355.48     11.45 o
 -13   0  12       15.25       20.58      5.04 o
 -12   0  12     1582.03     1623.49     27.30 o
 -11   0  12      223.53      236.04      8.31 o
 -10   0  12      830.89      899.94     17.36 o
  -9   0  12     1112.31     1327.34     25.54 o
  -8   0  12     1155.69     1436.94     49.86 o
  -7   0  12        0.39        1.51      2.46 o
  -6   0  12     3397.63     5704.22     69.52 o
  -5   0  12     1544.96     2571.73     38.77 o
  -4   0  12      103.84      113.59      8.15 o
  -3   0  12        5.21       20.97      5.01 o
  -2   0  12       60.33       58.30      6.52 o
  -1   0  12     1447.36     1732.13     86.59 o
   0   0  12      405.07      455.82     16.71 o
   1   0  12     1742.05     1819.37     39.77 o
   2   0  12      575.27      549.64     19.27 o
   3   0  12      906.48      897.26     25.81 o
   4   0  12      947.02      944.92     27.13 o
   5   0  12     7126.70     6919.08    142.82 o
   6   0  12     1820.91     1739.66     47.88 o
   7   0  12      956.78      967.33     42.90 o
   8   0  12        1.54        0.59     12.26 o
   9   0  12        0.07        3.19     15.73 o
  10   0  12      239.60      244.46     27.25 o
  11   0  12      295.43      355.86     28.43 o
  12   0  12      313.74      331.21     26.88 o
  13   0  12       90.06      149.12     29.86 o
 -24   1  12       88.13       84.88     10.18 o
 -23   1  12       45.15       44.82      7.67 o
 -22   1  12       10.48        5.71      5.45 o
 -21   1  12       26.35       19.07      7.97 o
 -20   1  12      134.98      128.37      9.67 o
 -19   1  12      287.68      289.33     11.52 o
 -18   1  12       16.04       19.16      4.44 o
 -17   1  12      229.05      252.58     11.03 o
 -16   1  12      511.23      505.00     11.48 o
 -15   1  12       20.55       25.14      3.49 o
 -14   1  12      696.33      690.04     12.62 o
 -13   1  12       11.60       13.39      2.73 o
 -12   1  12     1498.91     1483.42     17.18 o
 -11   1  12      201.83      198.84      5.32 o
 -10   1  12      548.04      533.64      8.36 o
  -9   1  12       56.09       59.35      3.18 o
  -8   1  12      171.94      172.32      4.38 o
  -7   1  12      607.38      702.83     14.19 o
  -6   1  12       76.66       75.28      3.90 o
  -5   1  12        0.21        0.70      1.60 o
  -4   1  12      607.60      677.29     10.42 o
  -3   1  12      350.59      382.46      7.30 o
  -2   1  12     1332.36     1358.39     17.38 o
  -1   1  12     5013.99     4883.15     52.64 o
   0   1  12       89.44      129.25     25.67 o
   1   1  12      291.51      260.68      8.24 o
   2   1  12      502.32      467.68     13.60 o
   3   1  12       95.29       81.39      7.96 o
   4   1  12       61.95       61.19      7.92 o
   5   1  12      589.07      548.88     31.67 o
   6   1  12       30.20       41.69      8.87 o
   7   1  12      707.39      684.09     24.88 o
   8   1  12     1131.12     1065.75     32.32 o
   9   1  12        1.82       12.52      7.23 o
  10   1  12      112.25      147.98     17.02 o
  11   1  12       69.32       85.94     15.74 o
  12   1  12      102.30      108.70     17.69 o
  13   1  12        0.09        4.86      9.41 o
 -23   2  12      432.98      451.69     19.37 o
 -22   2  12      181.02      209.26     17.63 o
 -21   2  12      405.55      434.37     20.52 o
 -20   2  12      311.69      308.41     13.55 o
 -19   2  12       72.83       62.57      7.64 o
 -18   2  12       82.38       77.06      9.30 o
 -17   2  12      333.25      315.19     11.43 o
 -16   2  12       33.99       45.53      5.51 o
 -15   2  12       26.06       34.67      4.35 o
 -14   2  12      219.89      218.81      8.06 o
 -13   2  12       15.11        4.02      2.72 o
 -12   2  12      571.96      565.27     12.18 o
 -11   2  12      102.59      115.02      5.26 o
 -10   2  12      127.97      135.66      5.86 o
  -9   2  12      173.58      162.68      6.45 o
  -8   2  12      934.73      896.64     16.03 o
  -7   2  12     2634.95     2549.08     41.19 o
  -6   2  12     4206.62     4207.26     50.32 o
  -5   2  12     1104.92     1157.80     17.73 o
  -4   2  12       59.52       38.12      4.59 o
  -3   2  12        1.32        6.34      3.75 o
  -2   2  12       16.47       11.48      3.35 o
  -1   2  12      161.79      148.95      6.79 o
   0   2  12       52.44       39.01      4.28 o
   1   2  12      558.94      538.64     13.69 o
   2   2  12      190.99      189.36      9.69 o
   3   2  12        0.13        1.14      4.64 o
   4   2  12      144.98      151.68     12.29 o
   5   2  12      293.86      252.93     17.23 o
   6   2  12        1.74       -7.54      7.54 o
   7   2  12      165.89      170.57     16.66 o
   8   2  12      217.24      246.49     18.84 o
   9   2  12        0.43       -8.29      8.29 o
  10   2  12       74.00       77.60     20.50 o
  11   2  12      255.75      323.65     32.39 o
  12   2  12      129.97      114.21     25.85 o
 -22   3  12        1.49        3.00      5.30 o
 -21   3  12        6.77       11.56      8.08 o
 -20   3  12      165.02      166.69     11.91 o
 -19   3  12      818.49      809.50     22.09 o
 -18   3  12      728.76      703.03     19.97 o
 -17   3  12       24.27       25.91      5.45 o
 -16   3  12      124.38      114.34      8.53 o
 -15   3  12       24.24       28.52      4.56 o
 -14   3  12        0.41        4.37      3.63 o
 -13   3  12       22.99       17.65      3.93 o
 -12   3  12      285.49      278.76      8.90 o
 -11   3  12       78.48       66.60      5.45 o
 -10   3  12      341.74      335.61      9.08 o
  -9   3  12      255.92      233.44      7.27 o
  -8   3  12      149.00      155.89      9.49 o
  -7   3  12     1010.30     1076.31     42.03 o
  -6   3  12     2242.56     2506.09    114.79 o
  -5   3  12     3201.00     2991.12     41.84 o
  -4   3  12       13.48       -4.43      5.36 o
  -3   3  12      541.76      492.40     12.30 o
  -2   3  12      259.57      216.74      8.71 o
  -1   3  12      319.92      298.23      9.18 o
   0   3  12      218.61      189.88      8.16 o
   1   3  12       37.39       51.24      4.55 o
   2   3  12       50.36       60.97      5.08 o
   3   3  12        6.21        4.13      4.94 o
   4   3  12        0.18       -1.10      4.11 o
   5   3  12      321.15      334.84     20.17 o
   6   3  12       11.77       26.96      8.43 o
   7   3  12        1.20       -8.89      8.89 o
   8   3  12      211.23      198.01     23.65 o
   9   3  12        9.51        8.42     12.77 o
  10   3  12        4.68      -12.29     12.29 o
  11   3  12        6.27       27.06     26.26 o
 -21   4  12      149.61      181.26     38.31 o
 -20   4  12       18.78       43.24     22.39 o
 -19   4  12       20.86        8.68      7.20 o
 -18   4  12        0.02       -7.60      8.27 o
 -17   4  12       47.04       31.95      8.57 o
 -16   4  12       27.78       32.20     11.73 o
 -15   4  12      249.58      266.01     13.82 o
 -14   4  12       84.99       76.27     11.61 o
 -13   4  12       36.24       44.25      6.73 o
 -12   4  12      205.39      223.93     18.66 o
 -11   4  12       27.41       21.32      4.58 o
 -10   4  12       26.28       20.39      4.84 o
  -9   4  12       65.47       72.27      8.01 o
  -8   4  12      210.23      213.05     37.55 o
  -7   4  12       11.55       15.13     12.90 o
  -6   4  12        3.73       62.20     24.89 o
  -5   4  12      197.49      177.88     12.82 o
  -4   4  12       61.49       45.95      7.89 o
  -3   4  12        1.19        5.20      6.62 o
  -2   4  12       20.58       13.67      8.10 o
  -1   4  12        7.67       11.52      7.37 o
   0   4  12      147.15      139.92     11.32 o
   1   4  12      366.12      303.73     16.37 o
   2   4  12       95.71       82.57      7.20 o
   3   4  12       47.02       42.53      5.94 o
   4   4  12       58.13       57.02      7.24 o
   5   4  12       65.59       61.39      7.82 o
   6   4  12      199.05      211.40     15.39 o
   7   4  12        0.78       -4.05     10.19 o
   8   4  12       36.57       66.05     53.73 o
   9   4  12        0.33      -11.82     14.06 o
 -18   5  12       43.06       55.25     10.69 o
 -17   5  12      271.94      289.06     17.95 o
 -16   5  12      233.93      261.12     19.54 o
 -15   5  12       96.39      109.87     12.37 o
 -14   5  12        0.96        4.27      6.15 o
 -13   5  12      264.18      276.30     15.83 o
 -12   5  12       79.21       75.94      9.79 o
 -11   5  12        6.60        5.16      5.62 o
 -10   5  12        5.63       13.35     12.24 o
  -9   5  12      228.10      248.26     15.78 o
  -8   5  12      503.72      497.72     82.21 o
  -7   5  12       35.98       46.30     11.08 o
  -6   5  12       69.84       68.80     10.64 o
  -5   5  12       23.00       35.38      8.93 o
  -4   5  12       84.58       60.80     10.31 o
  -3   5  12       12.88       20.69     11.13 o
  -2   5  12      136.50      154.33     14.32 o
  -1   5  12       38.10       28.23      8.83 o
   0   5  12       70.58       69.15     13.76 o
   1   5  12       17.40       12.00      6.86 o
   2   5  12       72.38       51.02     10.86 o
   3   5  12       77.99       79.95     11.60 o
   4   5  12      230.80      228.43     17.65 o
   5   5  12       33.61       21.93      9.14 o
   6   5  12      412.67      389.90     23.38 o
 -14   6  12       24.03       -8.65     20.91 o
 -13   6  12       63.51       74.57     10.84 o
 -12   6  12       39.26       42.89      9.02 o
 -11   6  12       30.66       33.50      8.31 o
 -10   6  12        4.55       18.83      8.62 o
  -9   6  12       13.56       27.42     19.53 o
  -8   6  12       12.42       21.98     28.73 o
  -7   6  12       73.85       84.55     25.37 o
  -6   6  12        0.13       29.45     20.45 o
  -5   6  12      106.57      132.76     30.89 o
  -4   6  12       41.28       57.39     24.82 o
  -3   6  12       25.58       34.64     21.63 o
  -2   6  12       16.60        7.50     19.07 o
  -1   6  12        3.30        8.60      7.93 o
   0   6  12       26.33       31.38     10.24 o
   1   6  12        0.74       -8.36      8.36 o
   2   6  12       12.33        8.00      8.77 o
 -24   1  13      110.22      114.91     11.45 o
 -23   1  13       77.44       60.92      8.63 o
 -22   1  13       41.50       35.10     10.92 o
 -21   1  13       66.93       66.69     10.55 o
 -20   1  13        0.04        2.69      4.81 o
 -19   1  13       25.48       23.65      5.34 o
 -18   1  13        1.37        5.68      4.13 o
 -17   1  13       53.19       51.50      5.92 o
 -16   1  13       55.68       84.24      5.24 o
 -15   1  13        1.90        8.71      3.48 o
 -14   1  13       80.86       90.61      5.23 o
 -13   1  13       94.40       97.40      5.11 o
 -12   1  13       65.89       72.05      4.30 o
 -11   1  13       30.86       34.55      3.31 o
 -10   1  13       13.19       20.36      2.71 o
  -9   1  13        8.94        3.97      2.51 o
  -8   1  13        4.46        1.92      1.80 o
  -7   1  13        6.00        7.63      2.11 o
  -6   1  13       38.89       47.89      3.24 o
  -5   1  13      176.92      218.48      7.55 o
  -4   1  13      335.69      377.43     12.55 o
  -3   1  13        0.01       -1.99      2.46 o
  -2   1  13      188.54      217.94      8.31 o
  -1   1  13      419.82      381.71     10.59 o
   0   1  13       49.72       45.88      5.72 o
   1   1  13       85.59       99.66      7.69 o
   2   1  13       49.02       61.88      8.10 o
   3   1  13        0.03        3.35      7.88 o
   4   1  13      932.75      935.49     31.84 o
   5   1  13      186.39      198.44     33.12 o
   6   1  13       15.48       17.88      8.43 o
   7   1  13        4.99       29.60     12.71 o
   8   1  13      103.34       82.50     11.60 o
   9   1  13       13.94       10.64     11.01 o
  10   1  13        0.39       44.00     24.24 o
  11   1  13       30.17       40.34     14.28 o
  12   1  13      215.06      242.59     23.60 o
 -23   2  13        4.69        1.68     10.13 o
 -22   2  13        7.83       11.52      5.66 o
 -21   2  13       10.82        8.85      5.51 o
 -20   2  13       31.63       22.68      5.41 o
 -19   2  13      191.27      199.84     12.25 o
 -18   2  13       38.15       27.19      5.96 o
 -17   2  13       81.03       73.37      7.32 o
 -16   2  13      353.38      304.39     11.83 o
 -15   2  13        6.79        6.51      3.64 o
 -14   2  13       13.94       12.88      4.33 o
 -13   2  13       98.16      108.17      6.71 o
 -12   2  13      342.16      330.14     10.70 o
 -11   2  13      599.18      565.82     11.58 o
 -10   2  13      149.90      166.30      6.70 o
  -9   2  13      295.94      274.33      7.97 o
  -8   2  13      130.15      138.42      6.92 o
  -7   2  13      189.83      170.60      7.35 o
  -6   2  13     1512.35     1550.88     23.42 o
  -5   2  13      148.72      157.36      7.59 o
  -4   2  13      330.05      357.99     10.51 o
  -3   2  13       24.61       18.50      3.70 o
  -2   2  13       16.72       14.31      3.59 o
  -1   2  13      413.41      438.60     10.74 o
   0   2  13      153.83      148.78      8.22 o
   1   2  13      255.54      267.67     15.11 o
   2   2  13      338.39      256.79     25.31 o
   3   2  13       12.21       10.20      7.13 o
   4   2  13       18.15       18.14      8.90 o
   5   2  13        4.35        5.69     16.61 o
   6   2  13       45.52       47.73     11.37 o
   7   2  13      147.99      127.68     15.08 o
   8   2  13       70.81       55.05     12.01 o
   9   2  13      191.04      218.40     43.48 o
  10   2  13       24.61       28.08     12.67 o
  11   2  13        0.05       -0.91     12.19 o
 -22   3  13      248.39      258.70     15.74 o
 -21   3  13      112.15      111.48     11.08 o
 -20   3  13        5.27        8.03      5.49 o
 -19   3  13       87.82       80.88      9.43 o
 -18   3  13       58.66       51.09      6.71 o
 -17   3  13       32.03       38.04      5.98 o
 -16   3  13      326.53      309.32     12.21 o
 -15   3  13      136.89      131.94      8.97 o
 -14   3  13      217.86      173.24     10.63 o
 -13   3  13     1113.64     1053.48     20.89 o
 -12   3  13      228.36      222.45      8.28 o
 -11   3  13      183.47      177.15      7.30 o
 -10   3  13       94.69       98.88      8.31 o
  -9   3  13        5.06        7.84      2.88 o
  -8   3  13      145.41      152.59      8.50 o
  -7   3  13     1155.11     1150.87     32.07 o
  -6   3  13     1086.20     1145.08     25.56 o
  -5   3  13      642.08      554.04     13.71 o
  -4   3  13       69.08       51.65      5.48 o
  -3   3  13        9.18       12.98      4.07 o
  -2   3  13       21.20       13.12      4.26 o
  -1   3  13       12.85        8.25      3.94 o
   0   3  13        2.18       -1.11      2.72 o
   1   3  13       55.03       43.63      5.47 o
   2   3  13        5.24        3.74      4.30 o
   3   3  13      373.93      391.42     17.09 o
   4   3  13      225.49      231.07     20.17 o
   5   3  13      110.40      103.32     14.65 o
   6   3  13        5.45        0.86     10.49 o
   7   3  13      169.64      252.01    105.34 o
   8   3  13        3.25      -11.41     11.41 o
   9   3  13       37.06       17.50     14.66 o
  10   3  13        0.03       -7.44     13.85 o
 -20   4  13        0.23       -2.10     10.14 o
 -19   4  13      172.55      194.89     39.39 o
 -18   4  13      673.28      658.96     32.41 o
 -17   4  13      463.68      489.01     21.00 o
 -16   4  13      333.19      332.50     24.86 o
 -15   4  13      340.96      327.69     20.93 o
 -14   4  13      191.41      199.50     12.59 o
 -13   4  13       14.51       15.39      5.35 o
 -12   4  13       62.43       53.22      7.52 o
 -11   4  13       38.31       46.15      6.76 o
 -10   4  13      149.79      155.04     11.73 o
  -9   4  13        0.33       17.13     13.62 o
  -8   4  13      377.99      391.23     40.66 o
  -7   4  13        6.04       79.42     63.07 o
  -6   4  13       45.29       63.41     10.51 o
  -5   4  13       58.27      100.41     11.03 o
  -4   4  13      110.12      102.30     11.11 o
  -3   4  13        0.07        3.94     10.36 o
  -2   4  13       13.86       16.33      6.92 o
  -1   4  13      286.16      296.21     30.07 o
   0   4  13      230.75      246.45     17.06 o
   1   4  13      400.26      381.61     14.55 o
   2   4  13       19.09       15.57      4.83 o
   3   4  13       10.96        8.30      4.66 o
   4   4  13       81.30       72.19      8.03 o
   5   4  13       53.03       38.02      9.53 o
   6   4  13      150.89      166.90     14.40 o
   7   4  13        9.49      -19.32     22.74 o
   8   4  13       20.05       51.84     51.84 o
 -18   5  13      305.95      388.04     51.85 o
 -17   5  13       23.24       14.81     12.13 o
 -16   5  13       44.47       44.03      9.37 o
 -15   5  13        1.43        1.80      6.49 o
 -14   5  13       60.92       71.39     10.16 o
 -13   5  13      179.23      151.45     13.56 o
 -12   5  13      614.03      597.47     21.75 o
 -11   5  13      585.06      627.04     30.79 o
 -10   5  13       55.35       60.25     13.36 o
  -9   5  13      314.90      314.84     17.92 o
  -8   5  13       79.11      103.23     42.48 o
  -7   5  13       43.39       70.48     11.80 o
  -6   5  13       45.11       64.19     15.55 o
  -5   5  13       42.85       60.33     18.30 o
  -4   5  13        7.54       14.54     16.97 o
  -3   5  13      403.32      387.70     25.51 o
  -2   5  13      143.00      126.55     14.84 o
  -1   5  13       24.84       18.25      9.23 o
   0   5  13       53.37       70.79     12.95 o
   1   5  13      240.96      229.06     19.82 o
   2   5  13      121.33      107.78     13.25 o
   3   5  13      586.93      584.05     25.27 o
   4   5  13      894.23      881.06     32.54 o
   5   5  13       89.65       73.40     11.84 o
 -13   6  13       41.14       27.90      8.70 o
 -12   6  13       21.22       18.25      9.28 o
 -11   6  13       26.30       30.41      9.37 o
 -10   6  13      278.56      288.01     18.86 o
  -9   6  13      572.44      594.49     56.73 o
  -8   6  13      215.05      275.37     40.09 o
  -7   6  13      402.28      553.02     52.46 o
  -6   6  13      163.52      242.93     40.39 o
  -5   6  13       89.11       99.46     29.70 o
  -4   6  13       17.92       13.03     11.37 o
  -3   6  13       57.40       49.14     10.52 o
  -2   6  13        7.48       13.14      8.07 o
  -1   6  13      284.69      265.43     27.72 o
   0   6  13      109.79       94.93     21.39 o
 -24   0  14      147.10      178.74     26.39 o
 -23   0  14       35.28       23.74      9.95 o
 -22   0  14      126.65      120.64     15.80 o
 -21   0  14        1.38       -6.95      9.98 o
 -20   0  14      155.93      159.15     13.25 o
 -19   0  14       12.26        9.26      8.30 o
 -18   0  14     1050.64     1041.50     29.62 o
 -17   0  14     3981.10     3878.67     56.45 o
 -16   0  14      125.43      136.11     12.19 o
 -15   0  14        0.37        6.71      4.25 o
 -14   0  14       98.59      105.95      7.60 o
 -13   0  14      160.02      170.45      8.82 o
 -12   0  14      454.23      449.12     12.51 o
 -11   0  14     2566.34     2806.18     41.58 o
 -10   0  14      680.77      785.57     23.44 o
  -9   0  14       39.58       62.32      5.37 o
  -8   0  14       63.75       98.78      7.61 o
  -7   0  14     1457.66     2466.48     39.48 o
  -6   0  14      121.77      180.14      9.44 o
  -5   0  14     1776.81     2759.30     65.22 o
  -4   0  14      436.13      567.92     23.94 o
  -3   0  14     3824.88     4167.75     78.64 o
  -2   0  14     2416.15     2680.04    106.99 o
  -1   0  14      837.36      804.27     21.17 o
   0   0  14      553.46      543.75     19.56 o
   1   0  14       33.35       29.27      8.47 o
   2   0  14       58.41       45.88     10.36 o
   3   0  14      473.57      468.50     21.62 o
   4   0  14      973.20      977.59     41.15 o
   5   0  14      137.25      154.87     19.24 o
   6   0  14       19.07       14.53     13.33 o
   7   0  14        0.09       14.72     23.89 o
   8   0  14       78.52      104.05     34.71 o
   9   0  14        7.91       60.98     25.77 o
  10   0  14       67.67      105.68     31.90 o
  11   0  14        0.97       48.40     21.07 o
 -24   1  14      388.19      442.37     18.28 o
 -23   1  14      268.55      267.83     18.08 o
 -22   1  14      104.44      115.78     13.45 o
 -21   1  14      208.07      213.33     13.39 o
 -20   1  14      280.58      274.90     12.77 o
 -19   1  14      135.78      140.59      9.50 o
 -18   1  14       91.57       85.94      7.71 o
 -17   1  14      882.69      870.60     19.48 o
 -16   1  14        6.43        8.54      3.29 o
 -15   1  14        7.67        8.63      3.53 o
 -14   1  14     1154.57     1152.67     19.46 o
 -13   1  14      805.91      813.69     14.82 o
 -12   1  14       50.50       47.42      4.81 o
 -11   1  14      386.41      404.70      9.32 o
 -10   1  14       94.17      101.10      5.66 o
  -9   1  14      134.54      144.23      6.22 o
  -8   1  14     1100.41     1297.85     37.47 o
  -7   1  14     1832.63     2119.09     89.47 o
  -6   1  14     1037.89     1233.43     39.16 o
  -5   1  14     1876.97     2114.77     54.37 o
  -4   1  14     1864.70     1967.26     33.60 o
  -3   1  14       73.89       66.50      5.73 o
  -2   1  14       27.98       28.96      4.35 o
  -1   1  14      745.93      755.94     15.60 o
   0   1  14      723.76      686.78     18.39 o
   1   1  14        1.78        7.89      7.11 o
   2   1  14      849.61      791.75     25.80 o
   3   1  14       68.94       53.82      9.77 o
   4   1  14        0.73       -3.12      6.77 o
   5   1  14      279.91      271.62     20.68 o
   6   1  14        0.08        1.27     12.62 o
   7   1  14       37.49      109.36     35.28 o
   8   1  14      273.82      282.53     21.13 o
   9   1  14      227.45      251.25     21.45 o
  10   1  14      359.10      446.80     26.05 o
  11   1  14      162.40      192.73     37.44 o
 -23   2  14        7.74        7.65      5.56 o
 -22   2  14        6.39       13.97      6.33 o
 -21   2  14        2.80       10.91      6.73 o
 -20   2  14       24.17       37.48      7.17 o
 -19   2  14       73.26       81.80      8.50 o
 -18   2  14      365.05      364.60     14.20 o
 -17   2  14        5.60        7.22      4.58 o
 -16   2  14        5.87       -1.52      4.53 o
 -15   2  14      657.61      538.49     52.26 o
 -14   2  14     1454.60     1339.59     25.48 o
 -13   2  14      117.98      110.50      7.80 o
 -12   2  14     1007.13      951.72     19.67 o
 -11   2  14      782.97      753.72     15.45 o
 -10   2  14      133.77      125.90      6.25 o
  -9   2  14      642.50      604.52     13.44 o
  -8   2  14      330.57      291.97     14.62 o
  -7   2  14      910.68      927.35     17.06 o
  -6   2  14      158.06      165.01      8.29 o
  -5   2  14     1055.92     1016.16     18.88 o
  -4   2  14        2.23        5.68      3.27 o
  -3   2  14      743.49      715.16     20.56 o
  -2   2  14      146.10      117.60      9.15 o
  -1   2  14      569.39      522.87     18.58 o
   0   2  14     1855.55     1612.85     51.50 o
   1   2  14        9.42        5.77      5.61 o
   2   2  14        0.04       -1.62      6.65 o
   3   2  14        7.31       15.80      7.87 o
   4   2  14      239.10      225.32     17.23 o
   5   2  14      129.68      140.06     21.07 o
   6   2  14        9.04       29.78     13.59 o
   7   2  14        1.02        5.46      8.76 o
   8   2  14      192.74      218.48     26.30 o
   9   2  14       39.77       45.81     14.43 o
  10   2  14        0.85        1.86     12.73 o
 -22   3  14        0.25        5.67      7.31 o
 -21   3  14       44.11       48.29      8.51 o
 -20   3  14      533.64      512.53     24.45 o
 -19   3  14        0.16       -4.53      4.53 o
 -18   3  14      323.84      328.34     13.51 o
 -17   3  14      359.03      333.22     14.03 o
 -16   3  14      252.86      263.89     14.73 o
 -15   3  14      184.72      172.32     10.55 o
 -14   3  14      143.08      136.32      8.75 o
 -13   3  14      119.63      106.82      7.07 o
 -12   3  14        0.17       -0.43      2.72 o
 -11   3  14        0.67        3.36      2.73 o
 -10   3  14      173.29      168.46      7.14 o
  -9   3  14        1.37        5.12      3.17 o
  -8   3  14      563.89      530.81     13.85 o
  -7   3  14      169.43      161.78      8.43 o
  -6   3  14       87.70       68.11     15.52 o
  -5   3  14      354.72      332.98     12.34 o
  -4   3  14      195.82      170.77      9.71 o
  -3   3  14       21.41       18.87      4.51 o
  -2   3  14        2.31        4.86      3.98 o
  -1   3  14        2.48        0.42      3.90 o
   0   3  14        1.41        6.04      4.16 o
   1   3  14      482.30      435.14     16.76 o
   2   3  14      697.35      602.34     20.22 o
   3   3  14       31.06        8.70      6.78 o
   4   3  14       88.65      100.18     12.70 o
   5   3  14       61.50       57.60     10.97 o
   6   3  14       68.47       69.50     17.09 o
   7   3  14      328.59      280.73     70.36 o
   8   3  14        0.03      -20.52     27.69 o
   9   3  14       77.44       80.90     57.10 o
 -20   4  14      350.16      386.21     31.66 o
 -19   4  14       46.12       74.16     19.83 o
 -18   4  14      183.63      194.12     18.05 o
 -17   4  14       73.44       51.24      7.81 o
 -16   4  14        2.69       -4.32      4.32 o
 -15   4  14       37.61       32.35      8.83 o
 -14   4  14        2.77        7.51      5.47 o
 -13   4  14        6.98       10.56      5.36 o
 -12   4  14      322.07      303.35     13.94 o
 -11   4  14      147.62      158.83     10.77 o
 -10   4  14       43.62       41.11      6.50 o
  -9   4  14        0.18       17.29     11.79 o
  -8   4  14       87.00       84.45     11.05 o
  -7   4  14      112.96      129.58     18.81 o
  -6   4  14       13.89       90.16     25.66 o
  -5   4  14      183.63      243.85     36.57 o
  -4   4  14      332.67      327.49     17.99 o
  -3   4  14      211.94      195.72     24.29 o
  -2   4  14        7.17        1.27      6.74 o
  -1   4  14      295.69      276.82     17.25 o
   0   4  14        0.30       -1.33      3.54 o
   1   4  14      159.07      154.49     21.24 o
   2   4  14        6.86        6.07      4.94 o
   3   4  14      118.19      126.56     32.48 o
   4   4  14       77.59       75.91      9.47 o
   5   4  14       14.95       15.33     12.72 o
   6   4  14       65.62       61.28     10.94 o
   7   4  14       41.60       30.91     16.71 o
 -17   5  14       33.44       21.98     13.75 o
 -16   5  14      188.62      156.77     14.82 o
 -15   5  14       52.97       31.62      8.54 o
 -14   5  14       99.83      103.61     11.59 o
 -13   5  14        9.75       14.07      6.85 o
 -12   5  14        2.94        5.69      5.83 o
 -11   5  14       22.47       13.23      8.01 o
 -10   5  14      209.10      195.80     20.68 o
  -9   5  14       40.24       37.57     11.30 o
  -8   5  14        5.58        5.69     14.48 o
  -7   5  14       29.52       32.10     10.46 o
  -6   5  14       60.03       54.79     14.71 o
  -5   5  14       18.35       41.44     19.70 o
  -4   5  14      207.51      230.68     24.23 o
  -3   5  14       84.68       78.04     16.01 o
  -2   5  14      175.78      178.81     28.40 o
  -1   5  14        1.77       -7.74      7.91 o
   0   5  14       67.94       64.71     13.01 o
   1   5  14        4.08       -3.38     10.81 o
   2   5  14       62.30       37.36     17.33 o
   3   5  14       72.12       46.33     13.87 o
   4   5  14      198.73      169.26     19.67 o
 -12   6  14        3.33       -4.99     17.11 o
 -11   6  14        4.58        7.66      8.12 o
 -10   6  14        6.46       15.44     14.14 o
  -9   6  14        0.55       16.22      9.85 o
  -8   6  14       56.19       52.00     17.55 o
  -7   6  14      102.72      147.55     32.49 o
  -6   6  14      194.41      184.19     23.71 o
  -5   6  14        2.53        5.37     14.23 o
  -4   6  14       30.12       16.66     12.07 o
  -3   6  14       59.54       58.66     13.98 o
  -2   6  14       20.91        4.00      8.68 o
 -24   1  15        3.44        7.36      7.38 o
 -23   1  15       27.04       20.28      6.10 o
 -22   1  15       88.51       84.15      9.51 o
 -21   1  15      277.27      287.06     14.18 o
 -20   1  15        9.22       12.57      6.68 o
 -19   1  15       94.71       86.13      9.56 o
 -18   1  15     1166.31     1120.70     23.03 o
 -17   1  15       16.60       14.54      5.29 o
 -16   1  15      102.98       87.70      6.56 o
 -15   1  15      287.37      275.53     10.15 o
 -14   1  15       20.85       15.18      3.89 o
 -13   1  15       16.81        8.52      4.44 o
 -12   1  15      112.90      116.59      6.42 o
 -11   1  15       34.06       34.57      4.24 o
 -10   1  15      286.39      300.69      8.32 o
  -9   1  15      118.15      137.52      7.04 o
  -8   1  15      466.91      578.54     21.81 o
  -7   1  15       21.50       17.39      3.63 o
  -6   1  15       21.29       22.19      4.40 o
  -5   1  15      114.33      124.05      7.68 o
  -4   1  15      150.27      174.34      8.87 o
  -3   1  15      465.00      481.83     13.76 o
  -2   1  15        1.77        0.40      3.48 o
  -1   1  15       15.79        6.74      6.03 o
   0   1  15        3.91       -4.73      4.73 o
   1   1  15        2.80       -0.94      6.58 o
   2   1  15        8.44       26.47      8.84 o
   3   1  15       51.73       35.38     10.83 o
   4   1  15      410.12      384.00     21.67 o
   5   1  15      137.56      143.86     14.63 o
   6   1  15      167.61      203.19     55.67 o
   7   1  15      143.04      121.51     21.62 o
   8   1  15        2.50        2.30      9.37 o
   9   1  15       59.77       54.72     13.41 o
 -23   2  15       56.64       76.68      9.24 o
 -22   2  15      377.40      383.57     16.01 o
 -21   2  15      227.42      232.15     14.19 o
 -20   2  15       10.27       24.05      7.70 o
 -19   2  15       89.43       80.30      8.48 o
 -18   2  15       32.53       24.06      7.17 o
 -17   2  15       92.31       85.05      8.79 o
 -16   2  15       15.99       12.05      5.97 o
 -15   2  15      416.25      360.92     13.55 o
 -14   2  15      224.02      213.57     10.32 o
 -13   2  15      813.22      795.80     18.23 o
 -12   2  15       60.70       53.27      5.78 o
 -11   2  15        0.01       -2.37      4.63 o
 -10   2  15       13.42       16.84      4.84 o
  -9   2  15        5.72        5.38      3.90 o
  -8   2  15       21.36       14.53      3.81 o
  -7   2  15      564.06      552.57     24.24 o
  -6   2  15       68.76       59.80      7.35 o
  -5   2  15       10.90        7.21      4.24 o
  -4   2  15       40.94       31.33      6.36 o
  -3   2  15       32.83       44.96      7.50 o
  -2   2  15      197.50      188.39     14.46 o
  -1   2  15      848.80      752.59     23.61 o
   0   2  15       32.06       27.24      7.00 o
   1   2  15      160.62      121.77     11.64 o
   2   2  15        0.63        5.61      5.79 o
   3   2  15        1.75       -0.95      7.14 o
   4   2  15      123.69      151.04     16.13 o
   5   2  15       92.82      115.41     25.44 o
   6   2  15      205.62      207.38     19.36 o
   7   2  15        5.00       10.05     10.64 o
   8   2  15       29.62       23.40     11.69 o
   9   2  15       37.01       29.05     12.32 o
 -22   3  15       29.94       17.84      6.57 o
 -21   3  15      138.63      148.69     14.50 o
 -20   3  15        4.67        7.69      5.67 o
 -19   3  15      156.73      146.28     10.79 o
 -18   3  15      313.88      286.24     13.16 o
 -17   3  15        3.40        2.89      5.01 o
 -16   3  15       27.07       30.00      6.09 o
 -15   3  15       25.36       19.50      5.41 o
 -14   3  15      199.32      189.72     12.79 o
 -13   3  15        0.50       -2.63      3.70 o
 -12   3  15        1.01        1.20      3.33 o
 -11   3  15       30.28       28.94      5.95 o
 -10   3  15       13.61       12.93      3.75 o
  -9   3  15       77.52       83.57      7.47 o
  -8   3  15      180.80      183.67     12.32 o
  -7   3  15      505.90      519.53     17.47 o
  -6   3  15      368.40      368.17     14.10 o
  -5   3  15       57.34       46.97      6.51 o
  -4   3  15       51.45       40.09      6.23 o
  -3   3  15       18.74       14.11      5.23 o
  -2   3  15       89.40       94.53      9.31 o
  -1   3  15       80.10       70.38      8.41 o
   0   3  15      333.81      309.20     14.61 o
   1   3  15       49.35       60.44      8.51 o
   2   3  15       37.62       22.80      6.88 o
   3   3  15       14.86        7.28      6.10 o
   4   3  15       15.06       36.90     18.66 o
   5   3  15      252.05      224.72     20.27 o
   6   3  15       70.77       77.69     26.03 o
   7   3  15        7.85       25.07     20.32 o
 -20   4  15      236.79      243.94     38.38 o
 -19   4  15        4.30        1.71      5.30 o
 -18   4  15       15.07       11.56      8.42 o
 -17   4  15        3.87        8.23      6.61 o
 -16   4  15      160.65      150.12     10.89 o
 -15   4  15        7.63       16.85     12.19 o
 -14   4  15       48.28       41.27      5.74 o
 -13   4  15      578.10      597.17     19.89 o
 -12   4  15      256.71      270.12     13.95 o
 -11   4  15      284.86      310.16     26.68 o
 -10   4  15      151.71      168.47     21.20 o
  -9   4  15       48.53       75.66     10.85 o
  -8   4  15      151.75      372.15    137.89 o
  -7   4  15      831.26      948.69     64.65 o
  -6   4  15      553.21      684.31    185.30 o
  -5   4  15       50.15       32.71     12.36 o
  -4   4  15       41.25       31.95      8.78 o
  -3   4  15       86.90      104.33     17.61 o
  -2   4  15       40.36       23.03     15.39 o
  -1   4  15        4.17       -2.33      5.17 o
   0   4  15      450.93      426.58     31.19 o
   1   4  15      247.73      218.13     16.82 o
   2   4  15       28.71       24.39      7.40 o
   3   4  15      905.16      919.60     31.07 o
   4   4  15      662.31      700.43     39.18 o
   5   4  15        0.05       -3.82      9.70 o
 -16   5  15      429.42      465.15     24.05 o
 -15   5  15      159.13      121.96     13.17 o
 -14   5  15      109.12       74.30     11.78 o
 -13   5  15       28.99       25.68      9.97 o
 -12   5  15       49.16       48.18     10.93 o
 -11   5  15        6.50       23.50      8.74 o
 -10   5  15       39.04       69.00     12.39 o
  -9   5  15      347.58      494.28     48.26 o
  -8   5  15      274.83      327.28    148.97 o
  -7   5  15       21.79       56.94     84.30 o
  -6   5  15        4.45       -8.68      8.68 o
  -5   5  15       45.72       63.86     12.32 o
  -4   5  15      370.86      335.83     26.05 o
  -3   5  15       89.33       69.35     17.40 o
  -2   5  15      225.76      188.40     18.23 o
  -1   5  15      599.99      531.70     31.11 o
   0   5  15      143.90      145.10     18.17 o
   1   5  15       36.17       23.74     11.69 o
   2   5  15        0.98       -0.77     13.21 o
  -9   6  15       78.79       73.24     12.92 o
  -8   6  15        2.43       24.86     10.63 o
  -7   6  15      350.40      331.29     58.47 o
  -6   6  15      251.52      258.93     63.64 o
  -5   6  15      350.05      322.97     24.70 o
 -24   0  16      270.24      234.39     22.01 o
 -23   0  16       42.58       44.04     15.30 o
 -22   0  16       93.58       99.08     40.32 o
 -21   0  16      154.81      116.85     16.89 o
 -20   0  16        6.36        7.83     10.59 o
 -19   0  16       56.88       62.77     11.85 o
 -18   0  16     1579.15     1592.92     39.09 o
 -17   0  16       73.20       85.43      9.60 o
 -16   0  16      408.10      409.10     14.65 o
 -15   0  16     2695.84     2682.47     46.05 o
 -14   0  16      157.98      190.68     11.99 o
 -13   0  16       33.97       42.21      6.30 o
 -12   0  16       11.72        3.96      3.52 o
 -11   0  16       38.93       34.29      5.17 o
 -10   0  16       63.71       80.46      7.25 o
  -9   0  16      622.26      890.91     22.29 o
  -8   0  16      633.77      956.30     28.59 o
  -7   0  16     1141.45     1806.14     32.13 o
  -6   0  16     1025.27     1587.48     31.67 o
  -5   0  16        1.05       -1.40      4.87 o
  -4   0  16      223.45      232.01     16.62 o
  -3   0  16      253.09      301.22     18.26 o
  -2   0  16      675.59      669.25     23.89 o
  -1   0  16        0.59       -2.98      7.04 o
   0   0  16      460.10      474.20     18.80 o
   1   0  16      177.15      152.54     14.80 o
   2   0  16      156.51      137.49     15.32 o
   3   0  16      588.06      540.11     28.78 o
   4   0  16      575.33      655.73     53.72 o
   5   0  16       51.38      131.00     28.85 o
   6   0  16      692.16      780.80     62.59 o
   7   0  16      329.02      317.75     50.35 o
   8   0  16      133.32      155.98     35.57 o
 -23   1  16       55.80       52.62      8.44 o
 -22   1  16      229.80      244.57     14.19 o
 -21   1  16       20.08       16.59      7.24 o
 -20   1  16      649.22      636.99     18.53 o
 -19   1  16       75.48       64.71      7.78 o
 -18   1  16       27.17       20.75      5.50 o
 -17   1  16      397.74      429.65     12.88 o
 -16   1  16        7.26        7.65      4.06 o
 -15   1  16       49.81       35.00      5.64 o
 -14   1  16      813.02      776.42     17.55 o
 -13   1  16     1665.69     1717.15     28.34 o
 -12   1  16      589.96      567.91     13.40 o
 -11   1  16     2140.34     2190.27     33.29 o
 -10   1  16     1036.16     1040.02     19.63 o
  -9   1  16      274.17      309.37      9.47 o
  -8   1  16      187.15      220.96      8.39 o
  -7   1  16      126.69      150.43     10.86 o
  -6   1  16       56.97       63.11      6.70 o
  -5   1  16      355.67      371.17     19.80 o
  -4   1  16       32.72       38.43      6.73 o
  -3   1  16     1194.73     1201.98     28.63 o
  -2   1  16     1480.62     1480.63     48.00 o
  -1   1  16        0.05        4.18      5.64 o
   0   1  16        4.19        5.39      6.72 o
   1   1  16        0.09       15.37     18.81 o
   2   1  16       60.96       90.69     21.09 o
   3   1  16      175.72      201.98     19.42 o
   4   1  16     1367.70     1405.07     47.33 o
   5   1  16      226.05      298.26     38.92 o
   6   1  16        0.39        5.37     24.03 o
   7   1  16       12.76       56.83     17.91 o
   8   1  16       66.15      125.97     26.68 o
 -23   2  16      156.26      174.74     14.02 o
 -22   2  16      211.32      206.55     13.78 o
 -21   2  16       11.08       17.16      5.95 o
 -20   2  16        0.93        3.59      4.79 o
 -19   2  16       10.15       14.25      5.43 o
 -18   2  16       23.37       25.82      6.52 o
 -17   2  16      257.86      248.73     12.59 o
 -16   2  16       79.57       84.13      8.28 o
 -15   2  16      148.89      157.91     10.24 o
 -14   2  16      137.12      122.40     12.24 o
 -13   2  16        7.38        5.48      4.19 o
 -12   2  16        1.00        7.52      3.65 o
 -11   2  16      175.09      167.71      9.59 o
 -10   2  16      298.81      296.15     11.40 o
  -9   2  16     1033.76      978.70     24.41 o
  -8   2  16     3326.16     3224.94     56.85 o
  -7   2  16     1126.64     1127.16     27.01 o
  -6   2  16       32.84       10.38      7.52 o
  -5   2  16      418.92      380.42     16.79 o
  -4   2  16      340.78      323.72     15.42 o
  -3   2  16       52.05       48.35      8.02 o
  -2   2  16       10.61       -6.15      7.68 o
  -1   2  16       18.45       13.35      5.95 o
   0   2  16       60.11       56.90      8.84 o
   1   2  16        6.25       11.92      8.50 o
   2   2  16      507.49      481.69     36.42 o
   3   2  16        8.15        4.13      6.01 o
   4   2  16      170.51      165.76     16.98 o
   5   2  16        7.17      -11.12     11.33 o
   6   2  16      550.43      537.26     47.59 o
   7   2  16      174.27      190.98     19.73 o
 -21   3  16        7.99        7.21      5.84 o
 -20   3  16      322.17      300.37     13.89 o
 -19   3  16       66.72       64.78      8.11 o
 -18   3  16        4.82        3.59      4.90 o
 -17   3  16        3.29       -0.54      4.77 o
 -16   3  16       39.68       25.77      6.37 o
 -15   3  16        0.50        2.45      4.20 o
 -14   3  16       90.00       79.03      7.88 o
 -13   3  16      130.62      124.76      9.52 o
 -12   3  16      197.17      179.52     11.02 o
 -11   3  16      251.58      237.05     10.93 o
 -10   3  16       32.22       26.59      8.08 o
  -9   3  16      802.54      749.56     22.29 o
  -8   3  16       71.75       62.47     15.11 o
  -7   3  16      819.07      725.13     21.99 o
  -6   3  16      170.81      123.69     10.72 o
  -5   3  16       11.40       -1.47      5.23 o
  -4   3  16        1.71       -2.77      6.69 o
  -3   3  16       56.90       50.10      9.16 o
  -2   3  16      164.78      144.93     16.13 o
  -1   3  16       21.98       26.58      6.41 o
   0   3  16        0.49        2.96      4.90 o
   1   3  16        1.51        1.47      5.44 o
   2   3  16       25.29       20.26      7.01 o
   3   3  16       81.37       69.61      9.54 o
   4   3  16      378.13      343.15     26.23 o
   5   3  16       47.68       31.96      9.97 o
   6   3  16        0.04        4.77     17.38 o
 -19   4  16       33.69       51.85     13.36 o
 -18   4  16       20.77       37.94     17.17 o
 -17   4  16       35.64       31.54      6.63 o
 -16   4  16      105.02       85.29      8.84 o
 -15   4  16      134.69      111.69     13.70 o
 -14   4  16        1.30        5.93      4.24 o
 -13   4  16       41.61       35.14      9.87 o
 -12   4  16      114.94      152.72     45.57 o
 -11   4  16        5.21        5.06     10.95 o
 -10   4  16        1.91       32.29      9.53 o
  -9   4  16      599.84      568.50     24.86 o
  -8   4  16        1.95      281.80     54.46 o
  -7   4  16      640.72      582.81     27.15 o
  -6   4  16       38.88       32.53     13.24 o
  -5   4  16       26.57       21.60      8.60 o
  -4   4  16       50.18       67.59     36.92 o
  -3   4  16       61.54       35.50     11.54 o
  -2   4  16       19.80        8.38      8.41 o
  -1   4  16       54.33       53.42     17.45 o
   0   4  16      163.40      163.67     14.39 o
   1   4  16       33.01       22.04      6.93 o
   2   4  16      118.80      111.05     12.59 o
   3   4  16      310.93      328.01     19.08 o
   4   4  16        9.69        6.75      7.52 o
 -15   5  16       11.10       21.86     14.27 o
 -14   5  16       95.53       46.32     17.09 o
 -13   5  16       69.44       71.93     14.51 o
 -12   5  16       79.05       91.01     20.47 o
 -11   5  16        4.08       15.81     10.07 o
 -10   5  16        7.10        9.78     18.20 o
  -9   5  16       17.94       40.06     15.46 o
  -8   5  16      182.17      196.44     38.19 o
  -7   5  16       15.02       27.26     40.56 o
  -6   5  16       17.15       11.59     10.19 o
  -5   5  16       24.59       18.59     10.04 o
  -4   5  16       17.09        2.77      8.63 o
  -3   5  16        2.97        1.13      8.89 o
  -2   5  16        1.12       -1.07      9.98 o
  -1   5  16        3.67        9.25     11.20 o
   0   5  16        4.13        7.37     12.31 o
 -23   1  17       31.95       33.04      7.89 o
 -22   1  17       25.70       33.20      8.32 o
 -21   1  17        0.55        4.18      5.04 o
 -20   1  17       87.35       92.57      9.14 o
 -19   1  17      120.21      118.63      9.79 o
 -18   1  17      159.15      153.19     10.45 o
 -17   1  17        0.65        1.70      3.98 o
 -16   1  17        6.03        1.20      4.42 o
 -15   1  17        0.17       -2.87      4.89 o
 -14   1  17      161.83      177.46      9.80 o
 -13   1  17      153.85      150.00      9.05 o
 -12   1  17       31.97       45.30      4.94 o
 -11   1  17      120.22      136.11      8.64 o
 -10   1  17       58.25       46.31      6.14 o
  -9   1  17     1046.38     1221.29     73.14 o
  -8   1  17      252.81      300.43     28.30 o
  -7   1  17      243.18      300.98     16.21 o
  -6   1  17       42.08       31.84      6.91 o
  -5   1  17       13.75        6.53      5.11 o
  -4   1  17       44.43       44.55      7.40 o
  -3   1  17       24.62       33.21      6.84 o
  -2   1  17       96.88       88.23      9.30 o
  -1   1  17      148.19      134.08     13.21 o
   0   1  17        6.28       -0.81      4.49 o
   1   1  17        0.01       -2.55      4.70 o
   2   1  17       36.76       28.34      8.35 o
   3   1  17      558.02      586.93     28.71 o
   4   1  17      502.60      460.09     79.69 o
   5   1  17       11.42       54.57     32.74 o
   6   1  17       57.94      145.15     59.39 o
   7   1  17        2.12       17.85     18.72 o
 -22   2  17        1.92        0.84      5.16 o
 -21   2  17       10.40        8.55      5.42 o
 -20   2  17       39.15       23.60      6.42 o
 -19   2  17        0.03       -4.09      4.60 o
 -18   2  17       85.36       88.73     10.43 o
 -17   2  17        8.00        6.60      6.18 o
 -16   2  17       35.63       48.17      8.37 o
 -15   2  17       28.90       39.33      6.31 o
 -14   2  17        0.63        7.80      4.50 o
 -13   2  17       25.42       29.34      6.73 o
 -12   2  17      119.86      112.19      9.49 o
 -11   2  17        0.25        4.24      4.62 o
 -10   2  17       53.59       52.31      7.32 o
  -9   2  17      116.81      108.05     11.01 o
  -8   2  17      244.34      222.60     13.80 o
  -7   2  17      185.27      169.37     12.94 o
  -6   2  17       96.60      101.63     10.96 o
  -5   2  17      121.83      102.61     12.78 o
  -4   2  17        0.03        0.85      5.20 o
  -3   2  17      168.80      173.80     15.96 o
  -2   2  17      210.14      222.39     17.46 o
  -1   2  17      277.22      257.49     17.11 o
   0   2  17       50.08       44.51      8.60 o
   1   2  17      150.54      123.37     12.10 o
   2   2  17        0.44        1.53      5.56 o
   3   2  17      149.49      124.33     15.24 o
   4   2  17       29.71       31.91      9.11 o
   5   2  17        1.37        1.34     10.15 o
   6   2  17       18.24       13.75     10.46 o
 -21   3  17      138.94      117.68     12.71 o
 -20   3  17      122.24      128.07     15.28 o
 -19   3  17       35.43       27.55      7.01 o
 -18   3  17       12.49        9.26      6.21 o
 -17   3  17        8.06       15.52      5.53 o
 -16   3  17       29.36       17.95      6.44 o
 -15   3  17      147.95      128.93     10.51 o
 -14   3  17       12.12        7.60      4.51 o
 -13   3  17       13.82       14.16      4.92 o
 -12   3  17       37.38       39.23      7.44 o
 -11   3  17       17.59       13.59      5.77 o
 -10   3  17        1.34        3.12      5.04 o
  -9   3  17       59.37       51.57     10.60 o
  -8   3  17      299.73      291.44     23.34 o
  -7   3  17      783.26      726.08     26.79 o
  -6   3  17       80.42       83.16      9.39 o
  -5   3  17        0.22       -1.14      5.84 o
  -4   3  17      217.92      221.48     13.22 o
  -3   3  17        8.67        4.29      7.36 o
  -2   3  17       27.94       28.76      7.27 o
  -1   3  17        6.45        6.77      7.12 o
   0   3  17       11.21       11.08      6.18 o
   1   3  17        5.48        2.58      5.92 o
   2   3  17       27.68       22.34      7.70 o
   3   3  17      348.30      343.20     17.37 o
   4   3  17      115.00      121.41     21.74 o
   5   3  17        8.84       19.96     25.68 o
 -18   4  17      331.39      337.09     38.87 o
 -17   4  17       73.99       71.80      8.98 o
 -16   4  17      241.82      224.28     13.04 o
 -15   4  17       98.30       92.35     14.34 o
 -14   4  17        0.04        8.51     13.27 o
 -13   4  17       51.49       49.72     13.05 o
 -12   4  17      127.43      134.27     25.46 o
 -11   4  17        5.50       -3.95      9.80 o
 -10   4  17      118.00      204.50     50.91 o
  -9   4  17      371.29      426.47     26.19 o
  -8   4  17      220.27      322.54     23.90 o
  -7   4  17      463.82      375.96     50.65 o
  -6   4  17      108.03       77.25     17.07 o
  -5   4  17       36.89       33.76     23.07 o
  -4   4  17      413.71      361.79     24.25 o
  -3   4  17       47.01       41.58     18.42 o
  -2   4  17      483.27      482.73     33.01 o
  -1   4  17      312.60      284.35     24.92 o
   0   4  17      316.74      280.73     52.12 o
   1   4  17      301.23      288.97     20.69 o
   2   4  17      162.67      181.99     14.84 o
 -14   5  17       68.40       83.84     42.78 o
 -13   5  17      299.49      283.10     29.47 o
 -12   5  17      100.39      144.19     22.81 o
 -11   5  17        5.80       14.25     10.40 o
 -10   5  17        2.06       11.31     12.38 o
  -9   5  17      125.77       99.63     20.24 o
  -8   5  17       20.52       55.10     17.19 o
  -7   5  17      151.59      149.76     23.90 o
  -6   5  17      120.90      115.01     20.06 o
  -5   5  17       64.39       58.08     14.70 o
  -4   5  17      200.31      139.93     21.93 o
  -3   5  17       12.33       -0.54     10.95 o
  -2   5  17        5.41       -9.89     13.92 o
 -23   0  18      143.63      132.71     17.27 o
 -22   0  18      440.81      419.42     24.60 o
 -21   0  18       88.20      102.34     14.40 o
 -20   0  18      332.95      320.97     27.04 o
 -19   0  18      169.58      184.60     18.92 o
 -18   0  18        2.96        7.84     12.16 o
 -17   0  18      462.31      446.47     23.19 o
 -16   0  18        1.15        1.67      5.59 o
 -15   0  18     1657.41     1619.61     37.09 o
 -14   0  18     1264.08     1276.28     31.54 o
 -13   0  18      775.21      837.67     24.28 o
 -12   0  18      707.69      906.03     35.41 o
 -11   0  18      716.29     1043.15     29.31 o
 -10   0  18      394.81      604.67     19.08 o
  -9   0  18      108.69      155.86     10.47 o
  -8   0  18       30.92       46.55     16.92 o
  -7   0  18       69.46      120.92     14.27 o
  -6   0  18      365.49      465.74     29.90 o
  -5   0  18      580.51      723.29     29.30 o
  -4   0  18     1185.26     1304.93     40.94 o
  -3   0  18       53.75       47.13     10.86 o
  -2   0  18      490.56      453.58     23.48 o
  -1   0  18       28.77       27.16      8.90 o
   0   0  18       64.25       75.68     16.44 o
   1   0  18      390.62      422.10     29.42 o
   2   0  18      416.06      435.56     42.67 o
   3   0  18      351.57      330.38     42.93 o
   4   0  18      352.03      357.89     42.20 o
   5   0  18      487.19      672.39     57.68 o
   6   0  18        4.16       70.39     28.27 o
 -23   1  18      123.00      125.68     11.78 o
 -22   1  18       78.36       76.82     13.09 o
 -21   1  18        7.46       14.83      8.65 o
 -20   1  18        7.18       19.88      7.63 o
 -19   1  18      807.87      808.60     22.30 o
 -18   1  18     1522.99     1449.01     31.08 o
 -17   1  18      505.79      489.39     15.74 o
 -16   1  18       13.37        4.03      4.46 o
 -15   1  18      589.53      555.13     15.31 o
 -14   1  18      663.64      698.09     17.07 o
 -13   1  18      268.47      268.41     11.01 o
 -12   1  18      183.74      185.74     10.20 o
 -11   1  18      429.24      459.32     17.34 o
 -10   1  18        3.62       -1.57      5.00 o
  -9   1  18       98.36      124.04     11.10 o
  -8   1  18     2789.30     3473.61    309.55 o
  -7   1  18      145.14      193.84     15.73 o
  -6   1  18      226.50      238.10     13.75 o
  -5   1  18      108.50      110.27     10.85 o
  -4   1  18       19.49       18.30      6.49 o
  -3   1  18        2.16        4.73      5.16 o
  -2   1  18     1375.16     1319.96     33.68 o
  -1   1  18      312.12      288.80     14.82 o
   0   1  18       14.66        9.73      7.88 o
   1   1  18       92.23       87.94     12.22 o
   2   1  18       99.17       63.10     14.12 o
   3   1  18      105.23      103.52     15.65 o
   4   1  18       28.89       55.74     17.06 o
   5   1  18       18.48       76.96     28.14 o
 -22   2  18       20.37       16.80      6.41 o
 -21   2  18      540.47      502.88     25.11 o
 -20   2  18      482.44      444.58     18.50 o
 -19   2  18        9.76        6.67      5.17 o
 -18   2  18      105.32       90.07      9.25 o
 -17   2  18        6.82        8.81      4.97 o
 -16   2  18      314.33      288.59     13.42 o
 -15   2  18      616.52      572.36     19.01 o
 -14   2  18      137.70      115.57      9.82 o
 -13   2  18      158.57      153.04     11.02 o
 -12   2  18       55.23       54.42      7.11 o
 -11   2  18      278.38      258.45     14.36 o
 -10   2  18      285.46      286.76     15.40 o
  -9   2  18       59.67       58.34      8.84 o
  -8   2  18        6.03        6.26      6.10 o
  -7   2  18      109.58       99.96     11.23 o
  -6   2  18      457.62      443.89     18.59 o
  -5   2  18      278.71      261.81     14.54 o
  -4   2  18        5.59        6.91      5.64 o
  -3   2  18      103.83       94.35     10.91 o
  -2   2  18       45.51       42.66      8.31 o
  -1   2  18      360.35      299.31     19.12 o
   0   2  18        0.00       -5.19      5.68 o
   1   2  18      256.95      216.83     38.21 o
   2   2  18       13.49        0.62      6.38 o
   3   2  18      113.70       81.06     22.33 o
   4   2  18       84.63       58.14     10.87 o
   5   2  18        5.39        1.73      7.48 o
 -20   3  18      149.41      130.50     10.51 o
 -19   3  18      406.38      400.43     15.66 o
 -18   3  18      113.57      100.06     10.65 o
 -17   3  18      374.47      339.15     14.88 o
 -16   3  18       13.00       10.28      5.13 o
 -15   3  18       15.49       12.21      5.17 o
 -14   3  18      135.67      143.87     12.83 o
 -13   3  18        0.06        2.16      8.89 o
 -12   3  18       19.59       24.26      6.88 o
 -11   3  18        0.36        0.90      5.59 o
 -10   3  18       11.33        9.18      8.47 o
  -9   3  18       18.27       14.91     12.79 o
  -8   3  18      341.03      318.66     15.32 o
  -7   3  18       32.83       11.25     16.07 o
  -6   3  18       22.37       17.49      6.17 o
  -5   3  18        0.79       -0.51      4.69 o
  -4   3  18        2.59        5.21      5.39 o
  -3   3  18       11.63       -2.24      9.65 o
  -2   3  18       52.68       41.66     10.31 o
  -1   3  18      134.08      136.79     18.54 o
   0   3  18      208.41      181.85     23.53 o
   1   3  18       12.66        6.79      6.36 o
   2   3  18      172.39      157.59     19.87 o
   3   3  18       98.94      117.99     31.13 o
 -18   4  18        9.00       17.88     23.05 o
 -17   4  18        0.11        7.42      5.34 o
 -16   4  18       79.89       80.56     24.35 o
 -15   4  18       41.11       37.84     15.36 o
 -14   4  18        0.04        0.12      9.87 o
 -13   4  18      280.19      321.60     77.62 o
 -12   4  18        0.34       -8.60      8.60 o
 -11   4  18      145.84      147.67     33.98 o
 -10   4  18       62.63       87.52     48.28 o
  -9   4  18       31.78      134.49     44.83 o
  -8   4  18      240.60      205.39     38.31 o
  -7   4  18        6.96       81.48     26.09 o
  -6   4  18       24.27      -17.12     17.12 o
  -5   4  18      285.34      280.44     22.21 o
  -4   4  18       28.84       18.26     11.31 o
  -3   4  18        1.44        3.69     12.58 o
  -2   4  18      274.87      258.93     14.04 o
  -1   4  18        0.60       12.70      9.70 o
   0   4  18      106.07       85.24     11.22 o
   1   4  18      228.53      219.02     20.97 o
 -12   5  18        9.51        4.83      9.46 o
 -11   5  18      242.08      198.80     21.76 o
 -10   5  18       79.05      103.84     44.63 o
  -9   5  18       18.29       33.74     19.88 o
  -8   5  18      372.35      374.11     75.14 o
  -7   5  18       46.31      126.98     71.67 o
  -6   5  18      132.74      128.54     24.84 o
  -5   5  18        0.53        2.13      9.56 o
 -22   1  19       68.84       75.67     10.83 o
 -21   1  19       74.65       51.86      8.20 o
 -20   1  19        4.35       11.67      5.65 o
 -19   1  19      320.30      307.19     14.62 o
 -18   1  19       31.67       27.75      6.59 o
 -17   1  19      197.32      188.01     12.33 o
 -16   1  19      784.31      782.13     19.92 o
 -15   1  19      165.21      179.27     12.50 o
 -14   1  19        7.75        8.38      4.51 o
 -13   1  19       33.40       25.10      7.08 o
 -12   1  19       69.62       77.52      7.35 o
 -11   1  19       96.95       91.47      8.06 o
 -10   1  19       77.74       87.80      9.85 o
  -9   1  19       52.01       44.66      7.85 o
  -8   1  19       46.62       47.48      8.33 o
  -7   1  19      100.90      108.74     10.69 o
  -6   1  19        4.15        4.45      5.40 o
  -5   1  19        2.81       -0.45      5.37 o
  -4   1  19      419.61      419.57     21.94 o
  -3   1  19       90.22       95.92     16.25 o
  -2   1  19      286.56      212.21     15.76 o
  -1   1  19       27.52       40.23      9.41 o
   0   1  19       85.98       71.99     13.08 o
   1   1  19       15.75        9.24      7.99 o
   2   1  19        6.64        4.37      7.55 o
   3   1  19       59.72       24.10     11.07 o
   4   1  19       20.00       62.59     21.61 o
 -21   2  19      211.82      193.77     13.36 o
 -20   2  19       43.60       32.42      7.38 o
 -19   2  19      118.81      103.30     10.61 o
 -18   2  19       62.58       65.14      9.01 o
 -17   2  19        6.77        2.64      4.74 o
 -16   2  19       66.75       50.21      7.45 o
 -15   2  19       26.80       21.12      6.13 o
 -14   2  19       53.18       55.10      7.85 o
 -13   2  19      116.95      105.27     11.41 o
 -12   2  19       52.04       60.27      9.38 o
 -11   2  19       76.34       79.20      9.76 o
 -10   2  19       12.02       18.25      6.78 o
  -9   2  19      145.54      145.96     12.91 o
  -8   2  19      311.00      318.14     16.93 o
  -7   2  19      202.23      206.82     16.26 o
  -6   2  19      137.76      135.78     12.73 o
  -5   2  19       13.20       19.03      6.96 o
  -4   2  19      176.72      165.61     16.73 o
  -3   2  19       63.63       52.66     12.59 o
  -2   2  19       96.55       76.70     11.75 o
  -1   2  19        0.63       -5.92      5.92 o
   0   2  19        0.13       -5.45      5.45 o
   1   2  19        4.03        0.81      6.14 o
   2   2  19        2.06       -2.42      6.34 o
   3   2  19      225.47      217.00     20.60 o
 -19   3  19        0.54       11.20      5.95 o
 -18   3  19        0.03       -4.36      4.58 o
 -17   3  19        7.90        5.53      5.32 o
 -16   3  19      105.17      115.52     12.60 o
 -15   3  19       26.20       14.39      7.06 o
 -14   3  19       56.68       50.16      8.62 o
 -13   3  19        6.37       19.75      9.71 o
 -12   3  19       68.06       75.36      9.87 o
 -11   3  19       34.60       36.93      7.98 o
 -10   3  19      109.69      124.42     11.87 o
  -9   3  19      173.40      158.00     13.07 o
  -8   3  19        6.54       -3.17      5.47 o
  -7   3  19       14.89        6.30     10.41 o
  -6   3  19       78.09       59.65      8.76 o
  -5   3  19        7.08       16.06     11.71 o
  -4   3  19      618.44      603.09     21.95 o
  -3   3  19      105.42       89.99     10.67 o
  -2   3  19      156.89      154.76     22.49 o
  -1   3  19      174.05      160.75     16.06 o
   0   3  19      231.71      227.34     17.46 o
   1   3  19      467.35      484.94     55.29 o
 -16   4  19        0.08        4.03      5.69 o
 -15   4  19        1.77       23.23     11.77 o
 -14   4  19       15.16       16.23     11.23 o
 -13   4  19       60.44       67.14     14.33 o
 -12   4  19      206.93      212.34     45.02 o
 -11   4  19       34.79       31.25     18.95 o
 -10   4  19       14.45       70.67     15.29 o
  -9   4  19      210.76      354.30     54.58 o
  -8   4  19      468.59      521.13     30.77 o
  -7   4  19      411.25      402.86     75.62 o
  -6   4  19       16.90       29.68     15.46 o
  -5   4  19        0.11       22.09     10.55 o
  -4   4  19       98.80       98.42     21.52 o
  -3   4  19       16.27       19.16      6.16 o
  -2   4  19       27.39       19.23      6.76 o
 -22   0  20      151.85      146.07     18.30 o
 -21   0  20      390.21      386.28     23.85 o
 -20   0  20      226.04      207.04     20.24 o
 -19   0  20      331.14      298.37     21.15 o
 -18   0  20      502.75      460.16     28.01 o
 -17   0  20     1802.36     1796.17     52.40 o
 -16   0  20     1192.40     1217.18     40.76 o
 -15   0  20       11.67       11.27     11.24 o
 -14   0  20       38.04       40.56     16.09 o
 -13   0  20       62.78       70.84     11.48 o
 -12   0  20      126.68      146.55     13.61 o
 -11   0  20      729.29     1044.41     37.87 o
 -10   0  20       80.90      139.06     16.66 o
  -9   0  20      308.55      469.57     29.04 o
  -8   0  20      283.02      384.71     32.02 o
  -7   0  20      101.65      140.91     16.28 o
  -6   0  20       55.52       41.99     15.61 o
  -5   0  20       25.44        3.34      9.51 o
  -4   0  20     1187.99     1229.56     53.61 o
  -3   0  20      235.84      246.08     26.77 o
  -2   0  20       38.51       51.16     15.15 o
  -1   0  20       38.81       99.35     30.71 o
   0   0  20       76.41      107.81     19.14 o
   1   0  20      104.32      112.64     19.92 o
   2   0  20       60.18       34.98     13.99 o
   3   0  20        0.15       30.39     31.47 o
 -21   1  20      227.98      210.99     14.72 o
 -20   1  20       17.51       32.42     11.29 o
 -19   1  20        0.73        5.80      5.19 o
 -18   1  20        8.42       10.91      5.58 o
 -17   1  20        0.60        7.99      6.32 o
 -16   1  20      160.93      157.05     10.77 o
 -15   1  20      361.82      355.11     13.52 o
 -14   1  20      332.56      353.26     13.22 o
 -13   1  20      252.60      254.70     13.51 o
 -12   1  20      429.57      477.76     24.86 o
 -11   1  20      553.05      677.80     35.24 o
 -10   1  20       14.49       -2.24      5.73 o
  -9   1  20      638.20      834.72     26.56 o
  -8   1  20      144.45      182.51     13.38 o
  -7   1  20        5.36       -0.22      6.22 o
  -6   1  20       58.85       60.39      9.65 o
  -5   1  20       37.86       38.58      8.17 o
  -4   1  20       22.47       22.14      7.06 o
  -3   1  20       37.52       48.70     16.06 o
  -2   1  20       24.41       23.79      8.61 o
  -1   1  20        0.74       -7.47      7.47 o
   0   1  20        0.06        8.94      7.38 o
   1   1  20      182.00      191.01     18.97 o
   2   1  20      227.19      242.46     26.48 o
 -20   2  20      134.56      109.63     10.38 o
 -19   2  20      141.34      134.58     12.03 o
 -18   2  20       94.98       78.00      9.19 o
 -17   2  20      286.07      277.75     15.24 o
 -16   2  20      322.09      298.39     16.70 o
 -15   2  20        0.03       -4.59      5.00 o
 -14   2  20      182.88      190.55     17.52 o
 -13   2  20       16.72       14.79      6.85 o
 -12   2  20       51.01       48.69      8.75 o
 -11   2  20      137.03      124.95     17.63 o
 -10   2  20     1039.38     1011.11     44.59 o
  -9   2  20      227.49      236.21     17.39 o
  -8   2  20       90.60      114.53     17.64 o
  -7   2  20        1.70        5.87     11.02 o
  -6   2  20      111.91       97.45     20.92 o
  -5   2  20      128.38      111.35     17.83 o
  -4   2  20      286.21      229.54     26.60 o
  -3   2  20      140.10      122.66     13.11 o
  -2   2  20      100.17       78.26     11.36 o
  -1   2  20       67.68       68.67     11.03 o
   0   2  20      197.11      182.51     22.69 o
   1   2  20      570.05      516.31     26.52 o
 -18   3  20        2.32        0.45      4.66 o
 -17   3  20       18.88       17.42      7.01 o
 -16   3  20        2.79        8.52      8.48 o
 -15   3  20        1.53        2.22      6.38 o
 -14   3  20      271.61      226.35     14.53 o
 -13   3  20      340.41      304.03     16.06 o
 -12   3  20      206.39      203.43     14.36 o
 -11   3  20      110.86      130.88     12.29 o
 -10   3  20       66.58       52.84      9.60 o
  -9   3  20        2.60       -2.46      9.50 o
  -8   3  20      131.44      108.53     11.93 o
  -7   3  20       11.52        5.39      6.22 o
  -6   3  20       55.76       64.73      9.56 o
  -5   3  20      200.42      202.36     13.86 o
  -4   3  20        3.92        8.46      6.38 o
  -3   3  20      240.15      225.37     16.78 o
  -2   3  20        0.23        5.50     12.69 o
  -1   3  20        3.93       11.07     11.04 o
 -15   4  20        9.45        1.46      5.67 o
 -14   4  20       38.82       41.91     13.52 o
 -13   4  20      104.22       76.70     16.26 o
 -12   4  20       51.59       61.31     31.29 o
 -11   4  20       64.45       94.86     30.36 o
 -10   4  20      584.99      525.88     31.35 o
  -9   4  20        3.32       92.80     73.16 o
  -8   4  20       88.44       46.23     14.70 o
  -7   4  20        0.11       20.11     13.80 o
  -6   4  20        1.01       -2.02     12.70 o
  -5   4  20        3.37       -1.13      6.64 o
  -4   4  20        0.43       -5.29      5.29 o
 -21   1  21        3.67       -5.19     12.24 o
 -20   1  21       79.42       78.81     10.95 o
 -19   1  21        1.52        6.44      9.33 o
 -18   1  21       17.61       28.05      6.93 o
 -17   1  21       53.49       57.45      7.85 o
 -16   1  21       81.96       68.04      8.22 o
 -15   1  21       62.75       62.87      7.36 o
 -14   1  21        0.50        4.36      5.38 o
 -13   1  21       25.22       20.60      6.49 o
 -12   1  21        1.65       -3.77      5.11 o
 -11   1  21        1.10        3.67      6.16 o
 -10   1  21      717.37      916.93     47.86 o
  -9   1  21       80.14       87.48     10.66 o
  -8   1  21      188.50      227.65     14.86 o
  -7   1  21        2.00        2.65      5.72 o
  -6   1  21      118.11       91.20     11.05 o
  -5   1  21      186.45      162.15     13.46 o
  -4   1  21        4.43       18.53     11.62 o
  -3   1  21       40.88       32.34      9.63 o
  -2   1  21       61.91       51.81     10.61 o
  -1   1  21       44.19       46.96     11.71 o
   0   1  21        0.03       -0.33     10.94 o
   1   1  21       14.59        5.73     13.42 o
 -19   2  21      141.17      122.05     12.96 o
 -18   2  21       10.17        4.75      5.53 o
 -17   2  21        1.72        6.15      5.57 o
 -16   2  21        1.30       -4.75      5.89 o
 -15   2  21       14.62       11.16      6.81 o
 -14   2  21        0.87       -4.11      8.45 o
 -13   2  21      115.01      106.46     12.27 o
 -12   2  21      253.39      240.51     19.26 o
 -11   2  21       64.71       87.73     23.14 o
 -10   2  21       67.58       65.61     10.69 o
  -9   2  21        9.59        0.39      6.87 o
  -8   2  21       13.41       18.00     16.40 o
  -7   2  21       41.04       25.28     11.22 o
  -6   2  21       21.03       29.75     13.94 o
  -5   2  21      128.14      139.10     14.22 o
  -4   2  21      129.42      120.40     13.23 o
  -3   2  21      102.66       84.45     13.10 o
  -2   2  21      111.64       91.18     12.33 o
  -1   2  21      106.57       73.56     16.18 o
 -17   3  21       98.11       73.27      9.78 o
 -16   3  21      244.91      231.76     14.69 o
 -15   3  21       53.80       57.88      9.56 o
 -14   3  21       34.61       18.91      7.76 o
 -13   3  21       27.97       27.40      7.62 o
 -12   3  21       29.47       24.28      7.55 o
 -11   3  21       61.04       80.11     10.17 o
 -10   3  21      173.65      197.34     24.91 o
  -9   3  21      203.82      244.66     15.23 o
  -8   3  21      173.64      193.45     16.32 o
  -7   3  21      868.59      844.23     34.20 o
  -6   3  21      293.81      243.31     23.18 o
  -5   3  21       57.98       46.60      9.20 o
  -4   3  21       40.81       32.78     10.91 o
  -3   3  21      126.45      102.12     14.41 o
 -20   0  22        0.15        3.38      7.74 o
 -19   0  22      452.53      432.29     37.31 o
 -18   0  22      142.59      131.43     27.40 o
 -17   0  22      292.07      316.44     22.56 o
 -16   0  22     1659.78     1707.29     50.97 o
 -15   0  22      140.19      149.94     16.69 o
 -14   0  22       57.04       61.84     17.13 o
 -13   0  22      100.44      130.16     22.24 o
 -12   0  22       76.50      123.59     28.11 o
 -11   0  22     1570.30     2180.42     81.20 o
 -10   0  22       26.62       18.38     23.37 o
  -9   0  22      502.45      709.52     83.08 o
  -8   0  22        5.42        1.58     13.99 o
  -7   0  22      139.31      150.06     22.63 o
  -6   0  22      155.53      156.34     23.74 o
  -5   0  22      945.43     1007.27     57.01 o
  -4   0  22        0.23      -10.09     10.09 o
  -3   0  22     1198.70     1087.21     52.50 o
  -2   0  22       44.44       31.98     18.93 o
  -1   0  22       75.05       65.26     17.59 o
 -19   1  22      260.88      250.86     19.19 o
 -18   1  22      528.00      497.77     21.97 o
 -17   1  22        2.64        3.10      6.94 o
 -16   1  22       12.53       30.48     11.51 o
 -15   1  22       13.13        8.91      9.47 o
 -14   1  22       16.73        9.55      5.74 o
 -13   1  22        6.84        4.75      5.51 o
 -12   1  22      121.65      152.95     12.92 o
 -11   1  22       26.58       45.84      8.73 o
 -10   1  22        3.49       -5.98      5.98 o
  -9   1  22      256.29      346.59     36.13 o
  -8   1  22      100.08      119.47     11.80 o
  -7   1  22       12.00       10.43      6.67 o
  -6   1  22       73.86       51.37     10.89 o
  -5   1  22      130.60      135.00     16.77 o
  -4   1  22       46.30       26.86     10.50 o
  -3   1  22      258.18      283.70     34.50 o
  -2   1  22      480.45      468.20     32.81 o
 -18   2  22        0.36       -6.30      6.30 o
 -17   2  22        2.14        5.00      6.71 o
 -16   2  22      145.72      151.92     13.42 o
 -15   2  22      109.44       93.48     11.41 o
 -14   2  22        2.60       -6.10      9.16 o
 -13   2  22       18.12        9.95      9.84 o
 -12   2  22       71.43       88.94     29.01 o
 -11   2  22      107.18      106.28     22.78 o
 -10   2  22      159.93      148.17     14.28 o
  -9   2  22      203.19      225.61     17.49 o
  -8   2  22      196.74      215.16     20.84 o
  -7   2  22      203.90      185.68     16.02 o
  -6   2  22       95.19       81.07     11.99 o
  -5   2  22      213.28      226.32     17.47 o
  -4   2  22        4.68       -1.01      7.76 o
  -3   2  22       12.61       18.06      8.54 o
 -15   3  22        1.80        6.21      6.60 o
 -14   3  22       28.11       41.79     22.62 o
 -13   3  22       35.27       15.93     10.20 o
 -12   3  22       53.83       38.90     10.93 o
 -11   3  22       43.00       65.72      9.87 o
 -10   3  22       80.43       94.85     11.56 o
  -9   3  22      134.42      118.41     12.39 o
  -8   3  22      155.72      167.09     18.06 o
  -7   3  22       61.52       36.01     14.73 o
  -6   3  22      138.81      154.62     33.01 o
 -18   1  23      246.04      206.13     33.61 o
 -17   1  23       67.16       73.23     18.97 o
 -16   1  23       79.61       78.67     11.93 o
 -15   1  23       78.38       67.62     11.15 o
 -14   1  23       91.13       99.39     15.17 o
 -13   1  23      233.08      249.57     44.86 o
 -12   1  23      233.22      232.30     31.43 o
 -11   1  23       31.96       36.57     11.08 o
 -10   1  23        0.59       -6.93     17.64 o
  -9   1  23        0.66        6.78     21.54 o
  -8   1  23        0.00       -6.91      7.72 o
  -7   1  23       13.05       11.58      9.86 o
  -6   1  23       57.17       44.96     18.11 o
  -5   1  23      270.96      358.83     98.00 o
  -4   1  23        9.00       26.43     12.54 o
 -16   2  23       55.69       41.45     10.74 o
 -15   2  23       31.81       20.51      7.99 o
 -14   2  23       43.14       24.91      9.64 o
 -13   2  23        0.05       -6.92      7.16 o
 -12   2  23       14.35       10.92      7.80 o
 -11   2  23      121.62       97.69     15.00 o
 -10   2  23      209.34      181.94     18.55 o
  -9   2  23       54.31       61.54     10.94 o
  -8   2  23      195.74      186.07     16.27 o
  -7   2  23      360.64      363.49     20.38 o
  -6   2  23        0.95       -7.56      7.56 o
 -16   0  24        0.07        8.37     13.13 o
 -15   0  24       35.37       27.17     13.81 o
 -14   0  24       97.65       95.98     31.10 o
 -13   0  24      435.32      571.35     42.07 o
 -12   0  24      892.52     1249.68     56.66 o
 -11   0  24      239.45      254.87     29.99 o
 -10   0  24      416.85      524.75     50.64 o
  -9   0  24       46.43       42.48     16.24 o
  -8   0  24        0.65       15.28     37.85 o
  -7   0  24       53.62      159.09     35.21 o
 -15   1  24        4.53       -3.82     10.91 o
 -14   1  24       20.15       25.03     13.50 o
 -13   1  24       39.95       56.02     13.00 o
 -12   1  24       82.22      102.45     15.47 o
 -11   1  24        0.08        0.82     19.91 o
 -10   1  24      120.71      175.30     41.18 o
  -9   1  24      138.97      176.00     24.34 o
  -8   1  24       23.44       28.15     13.77 o
 
